# Supplementary material for: Unveiling the Structure of Cognitive Vulnerability for Depression: Specificity and Overlap
Source: PLoS One. 2016 Dec 16;11(12):e0168612. doi: 10.1371/journal.pone.0168612 (PMC5161451; doi:10.1371/journal.pone.0168612)
Supplement: S1 Dataset — (CSV) [file pone.0168612.s001.csv]

ID	Age	Sex	BDI_TOTAL	RRS_TOTAL	REFLECTION	BROODING	BHS_TOTAL	DAS_TOTAL	BDI_1	BDI_2	BDI_3	BDI_4	BDI_5	BDI_6	BDI_7	BDI_8	BDI_9	BDI_10	BDI_11	BDI_12	BDI_13	BDI_14	BDI_15	BDI_16	BDI_17	BDI_18	BDI_19	BDI_20	BDI_21
1	21	1	8	43	9	9	1	156	0	0	0	1	1	0	0	1	0	1	1	0	0	0	0	1	0	1	0	0	1
2	20	1	3	36	11	7	4	117	0	0	0	0	0	0	0	1	0	0	1	0	0	0	0	1	0	0	0	0	0
3	22	1	14	54	13	13	11	121	0	1	0	1	1	1	1	1	0	0	1	0	1	0	1	1	1	2	0	1	0
4	22	0	16	59	11	18	14	130	1	1	1	1	0	0	2	2	0	1	0	0	1	2	0	0	1	0	3	0	0
5	21	1	5	55	15	12	10	141	0	1	0	1	0	0	0	0	0	0	0	0	0	1	0	1	0	1	0	0	0
6	20	0	7	69	15	14	4	143	0	1	0	0	0	0	0	0	1	0	1	1	0	0	0	1	0	1	1	0	0
7	19	0	3	29	7	6	2	117	0	0	0	0	0	0	0	0	0	1	0	0	0	0	0	1	1	0	0	0	0
8	19	0	6	49	10	12	2	121	0	0	0	0	0	0	0	0	0	1	1	0	0	0	0	1	1	0	1	1	0
9	19	1	0	53	13	11	1	141	0	0	0	0	0	0	0	0	0	0	0	0	0	0	0	0	0	0	0	0	0
10	19	0	2	54	10	15	5	120	0	0	0	0	0	0	0	0	0	0	0	0	0	0	0	1	0	1	0	0	0
11	19	0	2	29	7	7	5	117	0	0	0	0	0	0	0	1	0	0	0	0	1	0	0	0	0	0	0	0	0
12	19	1	2	47	10	12	8	148	0	0	0	0	0	0	0	0	0	0	0	0	0	0	0	1	0	0	1	0	0
13	19	0	19	50	10	12	2	149	1	0	0	1	1	0	1	1	0	1	1	0	2	0	2	3	1	2	1	1	0
14	20	0	0	52	13	10	4	90	0	0	0	0	0	0	0	0	0	0	0	0	0	0	0	0	0	0	0	0	0
15	19	1	8	41	8	9	10	136	0	1	0	0	0	0	0	1	0	0	0	0	0	0	1	1	1	1	1	1	0
16	20	1	0	26	5	8	1	93	0	0	0	0	0	0	0	0	0	0	0	0	0	0	0	0	0	0	0	0	0
17	19	1	3	28	7	6	6	105	0	0	0	0	0	0	1	0	0	0	0	0	0	0	1	1	0	0	0	0	0
18	19	0	2	45	14	12	4	123	0	0	0	0	1	0	0	0	1	0	0	0	0	0	0	0	0	0	0	0	0
19	19	0	7	40	13	8	4	91	0	1	0	0	1	0	1	1	0	0	0	0	1	0	0	0	0	1	1	0	0
20	19	0	0	25	6	7	0	108	0	0	0	0	0	0	0	0	0	0	0	0	0	0	0	0	0	0	0	0	0
21	19	0	1	40	6	7	3	92	0	0	0	0	0	0	0	0	0	0	0	0	0	0	0	1	0	0	0	0	0
22	19	0	5	35	7	9	2	133	1	0	0	0	0	0	1	1	0	0	1	0	0	0	0	0	1	0	0	0	0
23	19	0	4	45	12	12	6	127	0	0	0	0	0	0	0	0	0	0	1	0	0	0	0	1	0	0	1	1	0
24	20	0	0	44	9	11	4	123	0	0	0	0	0	0	0	0	0	0	0	0	0	0	0	0	0	0	0	0	0
25	19	1	6	37	5	12	7	152	0	0	0	0	0	0	0	1	0	0	1	0	1	0	0	1	0	0	1	1	0
26	19	0	0	38	9	9	4	106	0	0	0	0	0	0	0	0	0	0	0	0	0	0	0	0	0	0	0	0	0
27	20	0	0	33	7	9	2	132	0	0	0	0	0	0	0	0	0	0	0	0	0	0	0	0	0	0	0	0	0
28	19	0	3	32	9	7	3	141	0	0	0	0	0	0	0	0	0	0	0	0	3	0	0	0	0	0	0	0	0
29	20	0	3	48	11	11	4	127	0	0	0	0	1	0	0	0	0	0	1	0	0	0	0	1	0	0	0	0	0
30	19	0	7	38	10	9	7	152	0	1	1	0	0	0	0	1	0	0	1	0	0	0	0	2	0	1	0	0	0
31	21	0	6	51	14	14	5	134	1	1	0	0	0	0	1	1	0	0	0	0	0	0	0	0	1	1	0	0	0
32	19	0	9	40	5	13	8	152	0	1	1	0	1	0	1	0	0	1	0	0	0	1	0	0	1	1	1	0	0
33	20	0	7	51	8	10	5	160	0	0	0	1	0	0	1	1	0	0	1	1	1	0	0	0	0	0	1	0	0
34	19	1	5	47	11	14	4	127	0	0	0	0	0	0	0	1	0	0	1	1	0	0	0	1	0	0	0	1	0
35	20	1	4	36	8	8	1	142	3	0	0	0	0	0	0	0	0	0	0	0	0	0	0	0	0	1	0	0	0
36	20	0	4	37	9	9	3	126	0	0	0	1	0	0	0	0	0	0	0	0	3	0	0	0	0	0	0	0	0
37	19	0	10	43	10	12	5	128	1	1	0	0	1	0	0	0	0	1	1	0	0	0	1	1	0	1	1	1	0
38	19	1	10	50	11	14	6	104	0	1	0	0	1	0	0	2	0	0	0	0	0	0	1	2	0	2	0	1	0
39	20	0	3	27	6	6	1	65	0	0	0	0	0	0	1	0	0	0	1	0	0	0	0	0	0	0	0	1	0
40	25	1	1	46	15	10	1	108	0	0	0	0	0	0	0	0	0	0	1	0	0	0	0	0	0	0	0	0	0
41	19	1	12	45	12	9	2	143	0	0	0	0	1	1	1	1	0	1	1	0	1	0	0	1	1	1	1	1	0
42	19	1	2	40	8	10	3	149	0	0	0	0	0	0	0	0	0	0	0	0	0	0	0	0	1	0	1	0	0
43	27	1	2	42	8	9	5	114	0	0	0	0	0	0	0	0	0	0	0	0	0	0	1	1	0	0	0	0	0
44	23	0	4	58	13	12	3	137	0	0	0	0	0	0	1	1	0	0	0	0	0	0	1	0	0	0	0	1	0
45	26	1	2	31	5	8	4	96	0	0	0	0	0	0	0	1	0	0	0	0	0	0	0	1	0	0	0	0	0
46	19	0	2	47	8	14	0	165	0	1	0	0	0	0	0	0	0	0	0	0	0	0	0	0	1	0	0	0	0
47	20	0	2	44	16	7	0	126	0	0	0	0	0	0	0	0	0	0	0	0	0	0	0	1	0	0	0	1	0
48	19	0	6	48	12	10	3	129	0	0	0	0	1	0	0	1	0	1	0	0	1	0	0	1	0	0	0	1	0
49	19	0	10	49	12	13	4	105	1	0	0	0	0	0	1	0	0	1	1	0	1	0	1	1	1	0	1	1	0
50	19	0	3	36	6	9	3	127	0	0	0	0	0	0	0	0	0	0	0	0	0	0	1	1	0	0	0	1	0
51	19	0	5	62	17	15	10	188	0	0	2	0	0	0	0	1	1	0	0	0	0	0	0	1	0	0	0	0	0
52	20	0	30	48	17	9	7	75	2	1	1	2	1	3	2	1	0	1	1	1	1	2	2	2	1	1	2	2	1
53	25	0	1	24	5	6	1	145	0	0	0	0	0	0	0	0	0	0	1	0	0	0	0	0	0	0	0	0	0
54	21	0	6	33	7	7	3	129	0	0	0	1	0	0	0	0	0	0	1	0	0	0	1	1	1	0	0	1	0
55	19	1	10	35	9	9	0	148	0	0	0	0	0	0	1	2	0	1	1	0	1	0	0	1	1	1	0	1	0
56	19	0	2	44	9	8	2	101	0	0	0	0	0	0	0	0	0	0	0	0	0	0	1	0	0	1	0	0	0
57	19	0	19	48	11	13	8	147	1	1	0	1	1	1	1	2	0	1	1	1	3	1	1	0	0	0	2	1	0
58	21	0	25	63	13	8	13	87	1	2	0	1	0	0	2	2	1	1	1	2	0	1	2	2	1	2	2	2	0
59	20	0	9	35	8	7	4	137	1	1	1	0	0	0	1	0	0	0	0	0	0	0	1	1	1	0	0	1	1
60	24	0	19	41	7	12	5	141	1	0	0	1	0	0	2	2	1	1	0	0	1	2	1	3	1	0	0	1	2
61	20	0	9	54	10	11	3	131	0	0	0	0	1	0	0	0	0	0	1	0	1	0	1	1	0	1	1	1	1
62	20	0	13	44	9	11	3	126	0	0	1	1	1	0	1	1	0	1	1	0	0	0	1	1	1	0	1	1	1
63	19	0	11	49	7	12	11	155	0	1	1	0	1	0	1	1	0	0	1	1	1	0	1	1	0	0	0	1	0
64	19	0	32	58	9	16	11	180	2	1	2	1	1	0	2	3	0	2	1	1	3	2	2	3	1	1	2	2	0
65	19	1	2	27	5	6	2	114	0	0	0	0	0	0	0	0	0	0	0	0	0	0	0	1	0	0	1	0	0
66	21	0	3	32	8	8	4	102	0	0	0	0	0	0	0	1	0	0	0	0	1	0	0	0	1	0	0	0	0
67	19	0	14	46	12	10	5	141	1	1	0	1	0	0	1	1	0	1	1	1	1	0	1	1	1	0	1	1	0
68	19	0	8	41	12	10	2	149	0	0	0	0	0	0	0	0	0	0	1	0	1	1	1	1	1	0	1	1	0
69	19	0	1	36	9	8	2	90	0	0	0	0	0	0	0	0	0	0	0	0	0	0	0	1	0	0	0	0	0
70	19	0	1	30	6	6	4	160	0	0	0	0	0	0	0	0	0	0	1	0	0	0	0	0	0	0	0	0	0
71	19	0	1	40	11	8	1	115	0	0	0	0	0	0	0	0	0	0	0	0	0	0	0	0	0	1	0	0	0
72	19	0	8	44	9	6	2	140	0	0	0	0	0	0	1	1	0	1	1	0	1	0	1	0	0	0	0	2	0
73	25	0	8	51	11	14	4	138	0	0	2	0	1	1	1	2	0	0	0	0	0	0	0	1	0	0	0	0	0
74	19	0	18	66	13	17	6	156	0	0	1	0	1	1	0	1	0	1	2	0	1	2	0	1	2	1	2	1	1
75	19	0	1	34	10	5	0	93	0	0	0	0	0	0	0	0	0	1	0	0	0	0	0	0	0	0	0	0	0
76	20	1	1	34	9	7	4	101	0	0	0	0	0	0	0	0	0	0	0	0	0	0	0	1	0	0	0	0	0
77	19	0	10	54	14	12	8	139	1	0	0	1	0	0	1	0	1	1	1	2	0	0	1	0	1	0	0	0	0
78	20	0	26	76	17	14	6	115	1	1	0	1	0	0	0	1	0	1	1	3	1	1	2	2	2	2	3	3	1
79	19	0	2	25	5	6	3	131	0	0	0	0	0	0	0	0	0	0	0	0	0	0	0	1	0	0	1	0	0
80	25	1	6	26	6	5	3	85	0	0	0	0	0	0	0	0	0	0	0	1	1	0	1	0	1	0	1	1	0
81	19	0	14	48	9	11	10	187	1	1	1	0	1	1	1	1	0	0	0	0	1	0	1	1	0	1	0	1	2
82	19	0	18	35	5	12	12	117	1	1	1	1	1	3	1	1	0	0	1	1	1	0	1	1	1	0	0	1	1
83	19	0	2	46	11	10	1	128	0	0	0	0	0	0	0	0	0	0	0	0	0	0	0	1	0	1	0	0	0
84	19	0	10	40	11	10	6	138	1	0	0	1	0	0	1	1	1	1	1	1	0	1	0	0	0	0	1	0	0
85	19	0	8	35	6	9	3	136	0	0	0	0	0	0	1	1	0	0	1	0	0	0	1	1	1	0	1	1	0
86	19	0	25	69	13	18	11	198	1	1	1	2	0	0	1	2	1	2	1	1	3	2	2	1	2	0	1	1	0
87	19	0	2	32	6	8	5	128	0	0	0	0	0	0	0	0	0	0	1	0	0	0	0	0	0	1	0	0	0
88	19	0	2	44	9	13	2	137	0	0	0	0	0	0	0	0	0	0	1	0	0	0	0	0	0	1	0	0	0
89	19	1	6	42	12	11	6	108	0	1	0	0	0	0	0	1	0	0	1	0	1	0	0	1	0	1	0	0	0
90	26	1	1	30	5	8	2	97	0	1	0	0	0	0	0	0	0	0	0	0	0	0	0	0	0	0	0	0	0
91	23	0	8	31	7	8	14	116	1	0	0	1	0	0	0	1	0	1	0	0	1	0	1	0	1	0	0	0	1
92	22	0	13	61	15	13	7	127	0	0	0	0	2	1	1	3	0	2	1	0	1	0	1	1	0	0	0	0	0
93	23	0	16	60	11	14	11	111	1	1	1	1	1	0	0	1	0	1	1	1	0	0	1	2	0	2	1	1	0
94	19	0	7	28	5	7	2	123	0	0	0	1	0	0	0	0	0	1	1	0	0	0	1	1	0	0	1	1	0
95	19	0	5	60	15	10	5	140	1	1	1	0	0	0	1	1	0	0	0	0	0	0	0	0	0	0	0	0	0
96	19	0	2	36	8	8	3	107	0	0	0	0	0	0	0	0	0	0	0	0	0	0	1	0	0	0	0	1	0
97	19	0	10	49	8	13	8	154	1	0	0	0	1	0	1	1	0	1	1	0	0	0	0	1	1	1	0	1	0
98	19	0	2	31	8	6	3	85	0	0	0	0	0	0	0	0	0	0	0	0	0	0	0	1	0	1	0	0	0
99	44	0	0	26	6	6	1	84	0	0	0	0	0	0	0	0	0	0	0	0	0	0	0	0	0	0	0	0	0
100	19	0	9	40	9	10	4	105	1	0	0	1	0	0	0	0	1	0	0	1	0	0	1	1	0	1	1	1	0
101	20	0	7	44	9	12	1	172	0	0	0	0	1	0	1	1	0	0	1	0	0	0	0	1	0	0	1	1	0
102	21	0	12	47	11	12	3	120	0	1	0	1	0	0	1	2	0	1	1	0	0	0	1	1	0	1	1	1	0
103	19	0	7	37	9	11	8	132	0	0	0	0	0	0	0	0	0	1	1	0	0	0	1	1	1	0	0	1	1
104	19	0	8	38	15	7	5	72	0	0	2	0	1	0	1	1	0	1	0	0	0	0	0	0	1	0	0	0	1
105	19	0	10	58	19	16	5	160	0	0	0	1	1	0	0	2	1	0	0	0	0	1	0	1	1	0	1	1	0
106	21	0	24	58	11	10	7	101	1	1	0	1	0	0	2	2	1	1	1	1	0	1	1	2	1	2	2	2	2
107	20	0	13	53	14	13	4	124	0	0	0	1	0	1	0	1	0	1	1	1	3	0	1	0	0	1	1	1	0
108	21	0	27	62	12	14	10	115	1	1	1	2	1	0	2	2	0	1	1	1	2	1	2	1	2	1	2	1	2
109	19	0	13	46	10	9	8	138	0	1	1	1	1	0	1	1	0	3	0	0	0	1	1	1	0	0	0	1	0
110	19	0	12	45	11	9	5	121	1	1	1	0	1	0	1	2	0	0	0	0	0	0	2	0	1	1	0	1	0
111	19	0	16	43	10	9	6	142	1	1	0	1	1	1	2	1	0	0	1	0	1	1	1	1	1	0	1	1	0
112	19	0	4	37	8	12	6	144	0	1	0	0	0	0	1	1	0	0	0	0	0	1	0	0	0	0	0	0	0
113	18	0	45	78	18	20	14	215	2	2	3	1	3	3	3	3	2	3	1	2	3	3	2	0	1	3	2	2	1
114	19	0	5	27	6	7	5	124	0	0	0	0	0	0	0	1	0	0	1	0	1	0	0	1	0	1	0	0	0
115	20	0	10	39	9	7	4	138	0	0	0	0	0	1	1	1	0	0	1	1	1	0	1	1	1	0	0	1	0
116	20	1	4	27	6	6	3	125	0	0	0	0	0	0	0	1	0	0	1	0	0	0	0	1	0	1	0	0	0
117	20	0	22	57	14	13	4	174	1	1	0	1	1	2	2	2	0	1	1	1	0	1	2	1	1	1	1	2	0
118	36	1	0	32	6	9	7	91	0	0	0	0	0	0	0	0	0	0	0	0	0	0	0	0	0	0	0	0	0
119	37	0	8	38	7	10	10	153	1	1	0	0	0	3	0	0	1	1	0	0	1	0	0	0	0	0	0	0	0
120	20	1	8	35	5	9	3	114	0	0	0	0	0	0	0	1	0	0	0	0	1	1	0	1	0	2	2	0	0
121	19	0	19	68	12	18	6	184	1	0	0	2	1	0	2	2	1	1	1	1	0	2	1	1	1	0	0	1	1
122	21	1	0	45	17	10	2	97	0	0	0	0	0	0	0	0	0	0	0	0	0	0	0	0	0	0	0	0	0
123	19	0	4	29	6	7	5	115	0	0	0	0	0	0	0	0	0	0	1	0	0	0	0	1	0	1	0	1	0
124	19	0	3	47	8	13	1	148	0	0	0	0	0	0	0	0	0	1	0	0	0	0	0	1	0	0	0	1	0
125	19	0	7	45	15	10	2	150	0	1	0	0	0	0	1	1	0	1	1	0	1	0	0	1	0	0	0	0	0
126	19	0	12	57	11	13	9	178	0	0	0	0	1	0	1	0	0	0	0	0	1	2	1	1	1	1	1	1	1
127	19	0	14	38	8	11	8	164	0	0	0	1	1	0	1	0	0	0	0	0	3	2	1	0	0	0	2	1	2
128	19	0	6	43	11	13	5	135	0	0	0	0	1	1	0	1	0	0	0	0	0	0	1	1	0	0	0	1	0
129	20	0	6	38	9	14	1	126	0	1	0	0	0	0	0	1	0	0	1	0	0	0	0	1	0	1	0	1	0
130	19	0	13	54	12	13	8	136	1	1	0	1	0	0	1	1	0	3	1	1	0	1	0	1	1	0	0	0	0
131	20	0	7	47	7	13	5	159	0	1	1	0	0	0	0	1	0	0	0	0	1	1	1	0	0	0	0	1	0
132	21	1	3	42	8	10	2	111	0	0	0	0	1	0	0	0	0	0	1	0	0	0	0	1	0	0	0	0	0
133	19	0	8	26	5	7	1	165	0	0	0	1	0	0	0	0	0	1	0	1	0	0	0	0	0	2	0	1	2
134	19	0	16	49	10	11	8	127	1	0	0	1	0	0	1	1	0	0	1	1	0	0	2	1	2	1	2	1	1
135	19	0	6	25	5	6	6	152	0	0	2	0	0	1	0	0	0	0	0	0	0	0	1	0	1	0	0	1	0
136	19	0	19	43	10	11	15	180	0	1	1	1	1	0	1	1	1	1	0	1	1	2	2	1	0	1	1	1	1
137	19	0	16	46	14	10	11	153	1	1	0	1	0	0	1	1	0	1	1	1	0	1	1	1	1	3	1	0	0
138	20	0	13	62	17	17	5	158	1	1	1	0	1	3	2	1	1	0	1	0	0	1	0	0	0	0	0	0	0
139	19	0	9	29	7	6	4	113	0	1	0	0	1	0	0	0	0	0	0	0	3	2	1	0	0	0	0	1	0
140	19	0	1	38	13	7	1	123	0	0	0	0	0	0	0	0	0	0	0	0	0	0	0	1	0	0	0	0	0
141	19	0	2	47	10	10	3	116	0	0	0	0	0	0	1	1	0	0	0	0	0	0	0	0	0	0	0	0	0
142	19	0	31	67	13	17	12	191	1	3	3	1	2	3	1	2	1	1	1	1	2	2	1	1	2	1	1	1	0
143	19	0	2	44	9	12	3	119	0	0	0	1	0	0	0	0	0	0	0	0	0	0	0	0	0	1	0	0	0
144	19	0	9	51	14	12	6	128	0	0	1	0	0	0	0	1	0	0	1	0	0	2	0	1	0	0	2	1	0
145	20	1	3	32	5	6	4	128	0	0	0	0	0	0	0	0	0	0	1	0	0	0	0	1	0	1	0	0	0
146	19	0	7	70	13	13	3	196	0	0	1	0	1	0	1	1	0	0	0	0	0	1	0	1	0	1	0	0	0
147	19	0	7	67	15	15	4	135	0	0	0	1	0	1	0	1	0	0	0	1	0	0	0	1	0	1	1	0	0
148	26	0	11	52	10	12	2	82	0	0	0	0	0	0	0	1	0	0	1	0	1	0	1	1	1	0	2	1	2
149	21	1	2	44	18	9	0	53	0	0	0	0	0	1	0	0	0	0	0	0	0	0	0	1	0	0	0	0	0
150	23	0	18	58	9	13	7	162	1	1	1	1	1	0	0	0	0	3	1	1	0	0	1	3	1	0	2	1	0
151	19	1	6	44	9	11	5	100	0	0	0	0	1	0	0	1	0	0	1	0	1	0	0	1	0	0	0	0	1
152	19	0	3	55	13	13	3	143	0	0	0	0	1	0	0	0	0	0	0	0	1	0	0	1	0	0	0	0	0
153	19	0	1	47	17	10	4	124	0	0	0	0	0	0	0	0	0	0	0	0	0	0	0	0	0	0	1	0	0
154	20	1	0	26	6	7	2	96	0	0	0	0	0	0	0	0	0	0	0	0	0	0	0	0	0	0	0	0	0
155	20	0	1	39	12	6	3	107	0	0	0	0	0	0	0	0	0	0	0	0	0	0	0	1	0	0	0	0	0
156	19	0	1	26	8	5	0	75	0	0	0	0	0	0	0	0	0	0	0	0	0	0	0	1	0	0	0	0	0
157	22	0	12	64	18	17	11	163	1	1	0	0	0	0	2	2	0	0	1	1	0	2	0	0	1	1	0	0	0
158	22	0	19	57	9	12	15	165	1	1	2	0	1	0	1	0	1	0	1	2	0	0	2	2	1	0	2	2	0
159	22	1	7	33	6	9	3	134	0	1	0	0	0	0	1	1	0	0	0	0	0	0	1	1	1	0	0	1	0
160	23	0	1	56	17	12	5	95	0	0	0	0	0	0	0	0	0	0	0	0	0	0	0	1	0	0	0	0	0
161	25	0	29	65	12	17	13	242	1	2	1	1	1	2	2	3	1	2	2	1	0	2	0	0	0	2	1	2	3
162	23	0	23	42	7	9	16	163	1	1	1	3	0	0	2	1	2	1	1	1	0	2	1	2	1	1	0	2	0
163	20	0	8	47	13	12	1	185	0	0	0	0	1	1	0	0	0	0	1	0	0	0	1	1	0	1	1	1	0
164	20	0	1	28	6	7	2	119	0	1	0	0	0	0	0	0	0	0	0	0	0	0	0	0	0	0	0	0	0
165	22	0	29	70	14	20	14	193	1	2	2	0	0	1	1	2	1	3	2	0	3	2	2	2	1	1	1	1	1
166	21	0	2	72	14	18	2	116	0	0	0	0	0	0	0	1	0	0	0	0	0	0	0	1	0	0	0	0	0
167	20	0	11	34	7	9	4	113	0	0	0	1	1	0	0	1	0	1	0	0	0	0	0	1	1	3	0	0	2
168	20	0	2	27	5	8	3	97	0	0	0	0	0	0	0	1	0	0	0	0	0	0	0	1	0	0	0	0	0
169	22	0	4	46	8	11	3	153	0	0	0	0	0	1	0	1	0	0	0	0	0	0	1	1	0	0	0	0	0
170	19	0	2	53	14	10	3	111	0	0	0	0	0	0	0	0	0	0	1	0	0	0	0	1	0	0	0	0	0
171	23	0	6	50	10	16	6	132	0	1	0	1	0	0	0	1	0	1	1	0	1	0	0	0	0	0	0	0	0
172	37	0	1	29	8	7	2	129	0	0	0	0	0	0	0	0	0	0	0	0	0	0	0	0	0	0	0	1	0
173	21	0	0	28	10	6	1	62	0	0	0	0	0	0	0	0	0	0	0	0	0	0	0	0	0	0	0	0	0
174	20	0	19	39	6	9	2	133	1	1	1	1	1	0	1	1	0	1	1	0	0	1	1	2	1	3	0	2	0
175	19	0	0	42	9	9	3	131	0	0	0	0	0	0	0	0	0	0	0	0	0	0	0	0	0	0	0	0	0
176	20	0	18	57	12	15	4	85	0	0	0	1	2	0	0	1	0	1	1	0	2	0	1	1	1	2	0	3	2
177	19	0	7	34	9	9	2	126	0	0	0	1	0	0	1	1	0	0	1	0	0	0	0	1	0	2	0	0	0
178	19	0	4	58	10	16	3	93	1	0	0	0	0	0	1	0	0	1	0	0	0	0	0	0	0	1	0	0	0
179	20	0	6	31	8	8	4	144	0	1	0	0	0	0	0	1	0	1	0	0	0	0	0	1	1	0	0	1	0
180	19	1	0	22	5	5	1	71	0	0	0	0	0	0	0	0	0	0	0	0	0	0	0	0	0	0	0	0	0
181	18	1	2	22	5	5	1	112	0	0	0	0	0	0	0	0	0	0	1	0	0	0	0	1	0	0	0	0	0
182	19	1	0	27	8	5	4	117	0	0	0	0	0	0	0	0	0	0	0	0	0	0	0	0	0	0	0	0	0
183	21	0	4	28	7	8	3	131	0	0	0	0	0	0	0	0	0	0	1	0	1	0	0	1	0	1	0	0	0
184	19	0	2	45	13	11	3	125	0	0	0	0	0	0	0	0	0	0	0	0	0	0	0	1	0	1	0	0	0
185	19	0	6	38	5	14	4	166	0	0	0	0	0	0	0	0	0	0	0	0	0	0	1	1	1	0	1	2	0
186	19	0	9	25	7	6	4	145	0	0	0	0	0	0	0	0	0	0	0	1	0	1	1	1	2	1	0	2	0
187	21	0	0	26	5	6	2	107	0	0	0	0	0	0	0	0	0	0	0	0	0	0	0	0	0	0	0	0	0
188	20	0	27	65	13	16	12	202	1	1	1	1	0	0	3	2	0	1	1	1	2	2	2	2	1	1	2	2	1
189	19	0	24	72	12	17	6	130	1	1	2	1	0	0	0	2	1	1	1	1	1	2	2	2	1	2	1	2	0
190	23	0	8	37	9	9	3	128	0	0	0	0	0	0	1	1	0	0	1	0	0	0	1	1	0	1	1	1	0
191	19	0	8	38	10	7	4	166	1	0	0	1	0	0	0	1	0	1	1	0	1	0	1	1	0	0	0	0	0
192	18	0	5	42	7	10	10	120	0	1	0	0	0	0	0	0	0	1	0	0	0	0	0	1	0	1	0	1	0
193	19	0	4	53	10	16	6	131	0	0	0	0	0	0	0	0	0	0	1	0	0	0	1	1	0	0	0	1	0
194	20	0	1	45	8	12	2	149	0	0	0	0	0	0	0	1	0	0	0	0	0	0	0	0	0	0	0	0	0
195	19	0	2	28	6	7	3	97	0	0	0	0	0	0	0	0	0	0	1	0	0	0	1	0	0	0	0	0	0
196	19	0	11	41	6	12	7	131	0	1	1	0	0	0	1	1	0	1	1	0	1	0	1	1	1	0	0	1	0
197	21	0	29	73	14	19	19	220	1	1	1	2	2	2	2	2	1	2	2	1	3	2	1	0	1	0	1	1	1
198	21	1	9	36	7	8	0	141	0	0	0	0	1	1	0	0	0	1	1	1	0	0	1	1	0	1	0	1	0
199	19	0	2	37	6	10	6	122	0	0	0	0	0	0	0	0	0	0	0	0	0	0	0	0	0	0	1	1	0
200	20	0	8	52	11	14	5	121	0	0	0	1	0	0	1	1	0	1	1	1	1	0	0	1	0	0	0	0	0
201	21	0	8	32	8	8	6	137	0	0	0	0	0	0	1	1	0	0	0	1	0	0	1	1	0	1	0	1	1
202	19	0	4	35	9	9	2	113	0	0	0	0	1	1	0	0	0	0	0	0	0	0	0	1	0	0	1	0	0
203	19	0	5	30	5	10	2	158	0	0	0	0	0	0	1	1	0	0	0	0	0	0	1	1	0	1	0	0	0
204	19	0	2	68	13	13	2	151	0	0	0	0	1	1	0	0	0	0	0	0	0	0	0	0	0	0	0	0	0
205	19	0	5	25	6	7	1	169	0	0	0	0	0	0	1	0	0	0	1	0	0	0	0	1	0	1	0	0	1
206	20	0	5	29	6	5	6	105	0	0	0	0	0	0	0	0	0	0	1	0	0	0	0	0	0	1	2	1	0
207	19	0	5	36	11	7	4	147	0	0	0	0	0	0	1	1	0	0	1	0	0	0	1	0	0	0	1	0	0
208	19	0	9	48	10	13	5	128	0	0	0	0	0	1	1	1	0	0	1	0	0	0	1	1	1	1	1	0	0
209	19	0	6	27	5	6	2	151	0	0	0	0	0	0	0	0	0	1	1	0	1	0	0	1	1	0	0	1	0
210	19	0	5	42	10	10	1	118	0	0	1	0	1	1	0	1	0	0	1	0	0	0	0	0	0	0	0	0	0
211	24	1	13	51	17	8	11	122	1	0	0	1	1	0	1	1	0	0	1	1	1	1	1	0	0	0	1	1	1
212	36	0	2	27	6	7	4	119	0	0	0	0	0	0	0	0	0	0	0	0	0	0	0	1	1	0	0	0	0
213	19	0	4	45	11	11	6	141	0	0	0	0	0	0	0	0	0	0	0	0	1	0	0	1	0	1	0	1	0
214	19	0	0	40	9	10	4	131	0	0	0	0	0	0	0	0	0	0	0	0	0	0	0	0	0	0	0	0	0
215	19	0	17	65	15	19	10	160	0	1	1	0	1	1	0	2	1	0	1	1	2	0	1	1	0	1	1	2	0
216	19	0	7	31	7	10	4	146	0	1	0	0	0	3	0	0	0	0	1	0	0	0	0	0	0	1	0	1	0
217	19	1	7	26	7	5	5	151	1	1	0	0	0	0	0	1	0	0	1	0	1	0	0	1	1	0	0	0	0
218	19	0	2	33	9	7	3	105	0	0	0	0	0	0	0	0	0	1	0	0	0	0	0	1	0	0	0	0	0
219	19	0	8	35	6	9	7	140	0	1	1	0	1	0	1	1	0	0	0	0	1	0	0	0	1	0	0	0	1
220	19	0	7	34	7	9	10	160	1	0	1	0	2	0	1	0	0	1	0	1	0	0	0	0	0	0	0	0	0
221	19	0	4	38	8	10	2	128	1	0	0	0	0	1	0	1	0	0	1	0	0	0	0	0	0	0	0	0	0
222	19	0	7	35	8	10	2	104	0	0	0	0	0	0	0	0	0	1	1	0	0	0	0	1	1	1	0	1	1
223	19	0	3	37	9	10	5	100	0	0	0	0	0	0	0	1	0	1	1	0	0	0	0	0	0	0	0	0	0
224	19	0	0	22	5	5	3	114	0	0	0	0	0	0	0	0	0	0	0	0	0	0	0	0	0	0	0	0	0
225	19	0	21	48	11	9	12	120	1	1	1	1	1	0	2	2	0	1	1	2	0	1	1	1	2	1	1	1	0
226	19	0	2	42	12	8	2	97	0	0	0	0	0	0	0	0	0	0	0	0	0	0	0	1	0	0	0	1	0
227	19	0	1	40	12	10	3	113	0	0	0	1	0	0	0	0	0	0	0	0	0	0	0	0	0	0	0	0	0
228	19	0	2	27	8	6	3	99	0	0	0	0	1	1	0	0	0	0	0	0	0	0	0	0	0	0	0	0	0
229	19	0	1	36	10	6	2	134	0	0	0	0	0	0	0	0	0	0	0	0	1	0	0	0	0	0	0	0	0
230	20	0	0	30	8	7	2	109	0	0	0	0	0	0	0	0	0	0	0	0	0	0	0	0	0	0	0	0	0
231	36	0	0	30	7	7	2	107	0	0	0	0	0	0	0	0	0	0	0	0	0	0	0	0	0	0	0	0	0
232	20	0	2	53	11	10	2	134	0	0	0	0	0	0	0	0	0	0	1	0	0	0	0	0	1	0	0	0	0
233	19	0	1	43	9	12	4	142	0	0	0	0	0	0	0	0	0	0	0	0	0	0	0	1	0	0	0	0	0
234	20	0	5	32	8	5	2	128	0	0	0	0	0	0	0	1	0	0	0	0	0	0	1	0	0	0	1	1	1
235	24	0	10	47	10	13	4	165	1	1	2	0	1	0	1	0	0	0	0	0	0	0	1	1	1	0	0	1	0
236	22	0	5	53	11	10	4	114	0	0	0	0	0	1	0	0	0	0	0	0	0	0	1	0	0	1	1	1	0
237	21	0	3	43	11	12	2	134	0	0	0	0	0	0	0	0	0	0	1	0	1	0	0	1	0	0	0	0	0
238	21	0	2	38	9	7	2	173	1	0	0	0	0	0	0	0	0	0	1	0	0	0	0	0	0	0	0	0	0
239	38	0	0	29	7	8	0	100	0	0	0	0	0	0	0	0	0	0	0	0	0	0	0	0	0	0	0	0	0
240	21	0	10	33	6	8	2	102	1	0	0	1	0	0	1	0	0	0	1	1	0	0	2	1	1	0	0	1	0
241	21	0	2	30	7	9	2	135	0	0	0	0	0	0	0	0	0	0	1	0	0	0	0	1	0	0	0	0	0
242	23	0	0	40	8	10	2	119	0	0	0	0	0	0	0	0	0	0	0	0	0	0	0	0	0	0	0	0	0
243	21	0	2	42	13	10	4	95	0	0	0	0	0	0	0	0	0	0	0	0	0	0	0	1	0	1	0	0	0
244	21	0	4	39	14	9	2	112	0	0	0	0	0	0	0	1	0	1	1	0	0	0	1	0	0	0	0	0	0
245	21	0	4	29	6	6	3	85	0	0	0	0	0	0	0	1	0	0	1	0	0	0	0	1	0	1	0	0	0
246	24	0	8	44	9	13	4	166	0	0	1	1	1	0	1	1	0	0	1	0	0	1	0	0	0	1	0	0	0
247	21	0	3	60	14	14	4	82	0	0	0	0	1	0	0	0	0	0	0	0	1	0	0	1	0	0	0	0	0
248	22	0	2	47	9	14	4	150	0	0	0	0	1	0	0	0	0	0	1	0	0	0	0	0	0	0	0	0	0
249	21	0	5	58	12	17	1	139	0	0	0	0	0	0	0	0	0	0	1	0	0	0	1	0	1	0	0	2	0
250	21	0	2	37	15	6	2	107	0	0	0	0	0	0	0	0	0	0	0	0	0	0	0	1	0	1	0	0	0
251	21	0	6	52	12	12	6	156	0	1	0	0	1	0	0	0	0	1	1	0	0	0	0	1	1	0	0	0	0
252	21	0	3	24	5	5	2	97	0	0	0	0	1	0	0	0	0	0	0	0	0	0	0	0	0	0	0	1	1
253	20	0	24	72	15	13	13	199	1	1	2	1	2	1	2	2	1	0	1	0	1	2	0	1	1	3	1	1	0
254	34	1	2	35	8	8	1	88	0	0	0	0	0	0	0	0	0	0	0	0	0	0	0	1	0	1	0	0	0
255	23	0	5	40	10	10	4	118	0	1	0	0	0	0	1	0	0	0	0	0	0	0	1	1	0	0	0	1	0
256	22	0	4	32	5	8	5	136	0	0	0	0	1	0	0	0	0	0	1	1	0	0	0	0	0	0	0	0	1
257	21	0	2	35	7	6	2	111	0	0	0	0	0	0	0	0	0	0	1	0	0	0	1	0	0	0	0	0	0
258	25	0	5	35	9	10	5	101	0	0	0	0	0	0	0	0	0	0	0	0	0	0	0	1	0	1	0	1	2
259	21	0	5	44	11	9	7	131	0	0	0	0	0	0	0	1	0	1	0	0	1	0	1	1	0	0	0	0	0
260	20	0	12	60	17	13	5	148	1	0	0	1	0	1	1	0	0	1	1	1	0	0	0	1	0	1	0	1	2
261	23	0	10	62	17	14	6	170	0	0	0	0	0	0	1	1	0	0	1	0	1	0	0	1	1	1	1	1	1
262	21	0	0	27	6	7	1	128	0	0	0	0	0	0	0	0	0	0	0	0	0	0	0	0	0	0	0	0	0
263	24	0	4	25	6	5	1	96	0	0	0	0	0	0	0	0	0	0	0	0	1	0	0	1	0	1	0	1	0
264	22	0	6	43	12	13	1	133	0	0	0	0	1	1	1	2	0	0	0	0	0	0	0	0	0	0	0	1	0
265	20	0	8	39	8	12	4	132	1	1	0	0	1	1	1	0	0	0	0	0	0	0	0	1	0	1	1	0	0
266	23	0	18	54	7	13	8	123	1	1	1	1	1	0	1	1	0	0	1	0	3	1	1	2	0	0	2	1	0
267	23	0	24	46	9	9	11	196	1	1	1	2	1	1	1	2	1	2	1	2	0	2	2	1	1	1	0	1	0
268	22	0	14	68	17	19	7	148	0	0	0	0	0	0	1	3	0	0	0	1	1	2	1	1	0	3	0	1	0
269	21	1	4	41	8	8	4	111	0	0	0	1	0	0	0	0	0	0	1	1	0	0	0	0	1	0	0	0	0
270	21	0	3	27	6	6	1	104	0	0	0	0	0	0	0	0	0	0	1	0	0	0	0	1	0	0	1	0	0
271	22	0	4	39	9	8	5	145	0	0	0	0	0	0	0	0	0	0	1	0	0	0	1	0	1	0	0	1	0
272	22	0	9	31	5	8	7	137	0	1	0	0	0	0	0	1	0	0	0	1	0	0	2	1	0	0	1	2	0
273	21	0	0	62	17	12	8	131	0	0	0	0	0	0	0	0	0	0	0	0	0	0	0	0	0	0	0	0	0
274	21	0	4	29	8	7	3	119	0	0	0	0	1	0	0	0	0	0	1	0	0	0	0	1	0	1	0	0	0
275	23	0	4	37	6	9	4	111	0	1	1	0	0	0	0	0	0	0	0	1	0	0	0	0	0	0	1	0	0
276	21	1	3	30	5	8	4	128	0	0	0	0	0	0	0	2	0	0	0	0	0	0	0	1	0	0	0	0	0
277	21	0	29	64	12	14	15	207	1	1	1	2	1	2	2	2	1	2	1	2	2	2	2	1	0	1	1	1	1
278	20	0	14	55	14	12	5	160	1	0	1	1	1	0	2	0	0	1	1	0	1	0	1	1	0	0	1	1	1
279	21	0	0	30	7	7	3	121	0	0	0	0	0	0	0	0	0	0	0	0	0	0	0	0	0	0	0	0	0
280	21	0	21	62	10	16	5	167	0	0	1	1	1	1	1	2	0	1	1	1	3	1	1	1	1	0	2	1	1
281	21	0	2	38	8	10	6	158	0	1	0	0	1	0	0	0	0	0	0	0	0	0	0	0	0	0	0	0	0
282	21	0	3	43	7	12	6	138	0	1	0	0	0	0	1	0	0	0	1	0	0	0	0	0	0	0	0	0	0
283	22	0	16	60	11	10	11	148	1	2	0	1	0	0	1	2	1	1	2	1	0	0	1	1	0	0	1	1	0
284	21	0	4	32	7	7	2	124	0	0	0	0	0	0	0	1	0	0	0	0	1	0	0	0	0	1	0	1	0
285	20	0	14	54	10	14	4	155	0	0	1	1	1	0	2	1	0	0	1	0	1	0	2	1	0	1	1	1	0
286	20	0	20	69	15	16	7	172	1	1	1	0	3	0	3	2	0	0	1	0	2	3	0	1	1	0	0	1	0
287	21	0	2	27	7	7	1	168	0	0	0	0	0	0	1	0	0	0	0	0	0	0	0	1	0	0	0	0	0
288	23	0	5	29	6	8	2	142	0	0	0	0	0	0	0	1	0	0	1	1	0	0	1	0	0	1	0	0	0
289	21	1	1	46	14	10	2	99	0	0	0	0	0	0	0	0	0	0	0	0	0	0	0	1	0	0	0	0	0
290	22	0	41	62	11	14	14	191	1	2	2	1	3	1	2	2	1	3	1	2	3	2	2	2	1	3	3	2	2
291	22	0	29	57	15	14	9	186	1	1	2	2	1	0	1	2	0	2	1	0	0	2	2	3	1	1	1	3	3
292	21	0	15	41	10	11	10	173	1	1	0	0	1	0	2	1	0	1	0	1	1	2	0	1	1	0	1	1	0
293	22	0	9	36	11	8	5	95	1	1	0	1	0	0	0	0	0	1	1	0	3	0	0	0	0	0	1	0	0
294	21	0	1	27	5	7	2	100	0	0	0	0	0	0	0	0	0	0	0	0	0	0	0	1	0	0	0	0	0
295	22	0	0	40	9	9	4	132	0	0	0	0	0	0	0	0	0	0	0	0	0	0	0	0	0	0	0	0	0
296	23	0	24	67	18	17	11	127	1	1	2	1	2	1	3	3	1	1	1	1	1	2	1	0	0	0	0	1	1
297	22	0	18	41	8	10	3	148	1	1	0	0	1	2	2	1	0	1	1	0	1	0	1	1	1	1	1	1	1
298	22	0	8	46	11	11	8	144	1	1	0	0	0	0	1	1	0	0	1	0	0	0	0	1	1	0	0	0	1
299	21	0	3	51	9	11	2	107	0	1	0	0	0	0	0	1	0	1	0	0	0	0	0	0	0	0	0	0	0
300	23	0	4	52	9	13	1	141	0	0	0	0	0	0	0	1	0	0	0	0	1	0	0	1	0	0	0	1	0
301	22	0	4	28	6	6	0	98	0	0	0	0	0	0	0	1	0	1	1	0	0	0	0	0	1	0	0	0	0
302	25	0	13	33	7	10	2	109	0	1	0	1	0	0	1	1	0	0	1	1	1	0	1	1	1	1	1	1	0
303	21	0	5	39	12	9	0	122	0	0	0	0	0	0	0	1	0	0	0	1	0	0	1	1	0	0	0	1	0
304	24	0	13	36	6	10	4	128	0	0	0	0	0	0	1	0	0	0	1	0	0	2	1	3	0	0	2	1	2
