# Supplementary material for: Unveiling the Structure of Cognitive Vulnerability for Depression: Specificity and Overlap
Source: PLoS One. 2016 Dec 16;11(12):e0168612. doi: 10.1371/journal.pone.0168612 (PMC5161451; doi:10.1371/journal.pone.0168612)
Supplement: S2 Dataset — (CSV) [file pone.0168612.s002.csv]

ID	Age	Sex	BDI_TOTAL	DASS_Dep	DASS_Anx	DASS_Stress	RRS_TOTAL	REFLECTION	BROODING	BHS_TOTAL	DAS_TOTAL	BDI_1	BDI_2	BDI_3	BDI_4	BDI_5	BDI_6	BDI_7	BDI_8	BDI_9	BDI_10	BDI_11	BDI_12	BDI_13	BDI_14	BDI_15	BDI_16	BDI_17	BDI_18	BDI_19	BDI_20	BDI_21
1	19	1	13	10	6	11	56	14	11	2	154	0	1	0	1	1	0	0	1	0	0	1	1	1	1	1	1	1	0	1	1	0
2	20	0	1	0	0	0	39	8	8	4	133	0	1	0	0	0	0	0	0	0	0	0	0	0	0	0	0	0	0	0	0	0
3	25	0	0	0	0	0	37	12	8	3	91	0	0	0	0	0	0	0	0	0	0	0	0	0	0	0	0	0	0	0	0	0
4	24	0	4	1	0	0	33	6	11	0	130	0	0	0	0	0	0	0	0	0	0	0	0	0	0	1	2	0	0	0	1	0
5	30	0	0	0	0	0	30	7	7	2	128	0	0	0	0	0	0	0	0	0	0	0	0	0	0	0	0	0	0	0	0	0
6	19	0	0	0	0	0	35	8	8	2	68	0	0	0	0	0	0	0	0	0	0	0	0	0	0	0	0	0	0	0	0	0
7	19	0	2	1	0	0	24	6	5	2	108	0	0	0	0	0	0	0	1	0	0	0	0	0	0	0	1	0	0	0	0	0
8	19	1	5	6	0	0	27	6	6	4	90	0	1	0	0	1	0	0	0	0	0	0	0	0	0	1	1	0	0	0	1	0
9	20	0	5	0	0	0	49	12	12	7	141	0	0	1	0	0	0	0	2	0	0	0	1	0	0	1	0	0	0	0	0	0
10	21	0	1	1	0	0	54	14	14	1	150	0	0	0	0	0	0	0	0	0	1	0	0	0	0	0	0	0	0	0	0	0
11	20	0	4	1	0	0	38	10	9	4	121	0	0	0	0	0	0	1	1	0	0	0	0	0	0	0	1	0	0	1	0	0
12	20	0	2	0	0	0	39	7	10	2	116	0	0	0	0	0	0	0	0	0	0	0	0	0	0	0	1	0	0	0	0	1
13	20	0	1	0	0	0	25	6	5	2	59	0	0	0	0	0	0	0	0	0	0	0	0	0	0	0	0	0	0	1	0	0
14	20	0	9	0	0	0	36	6	14	5	142	0	1	0	0	0	0	1	0	0	0	1	0	2	0	1	0	0	0	0	1	2
15	20	0	1	1	0	0	27	5	6	2	118	0	0	0	0	0	0	0	1	0	0	0	0	0	0	0	0	0	0	0	0	0
16	31	1	0	0	0	0	30	10	8	5	107	0	0	0	0	0	0	0	0	0	0	0	0	0	0	0	0	0	0	0	0	0
17	20	0	1	1	0	0	39	11	9	4	110	0	0	0	0	0	0	0	0	1	0	0	0	0	0	0	0	0	0	0	0	0
18	20	0	2	0	0	0	29	6	8	6	105	0	1	0	0	0	0	0	0	0	0	0	0	0	0	0	1	0	0	0	0	0
19	20	0	9	0	0	0	39	10	10	0	153	0	0	0	0	1	0	1	1	0	0	0	0	1	0	1	1	1	1	0	1	0
20	19	0	11	1	0	0	49	9	13	2	176	1	1	0	1	0	1	1	1	0	0	0	0	0	0	1	1	0	0	1	1	1
21	20	0	4	0	0	0	36	8	8	1	113	0	0	0	0	0	0	1	1	0	1	0	0	1	0	0	0	0	0	0	0	0
22	19	0	5	0	0	0	44	7	15	4	117	0	1	1	0	0	0	0	0	0	0	0	0	0	1	0	1	0	0	0	1	0
23	20	0	1	0	0	0	31	6	8	3	141	0	0	0	0	0	0	0	1	0	0	0	0	0	0	0	0	0	0	0	0	0
24	20	0	1	2	0	0	63	20	15	4	122	0	0	0	0	0	0	0	0	0	0	0	0	0	0	0	0	0	0	0	1	0
25	19	0	0	0	0	0	49	11	10	3	116	0	0	0	0	0	0	0	0	0	0	0	0	0	0	0	0	0	0	0	0	0
26	20	0	2	2	0	0	37	6	10	4	114	0	0	0	0	0	0	1	0	0	0	1	0	0	0	0	0	0	0	0	0	0
27	20	0	2	0	0	0	45	9	8	2	141	0	0	0	0	0	0	0	1	0	1	0	0	0	0	0	0	0	0	0	0	0
28	37	0	0	0	0	0	23	5	5	0	117	0	0	0	0	0	0	0	0	0	0	0	0	0	0	0	0	0	0	0	0	0
29	19	0	0	0	0	0	30	6	7	2	108	0	0	0	0	0	0	0	0	0	0	0	0	0	0	0	0	0	0	0	0	0
30	20	0	6	0	0	0	31	5	9	8	105	0	1	2	0	0	0	1	1	0	0	0	0	1	0	0	0	0	0	0	0	0
31	19	0	5	1	0	0	40	10	10	1	76	0	0	0	0	0	0	0	0	0	0	0	0	0	0	1	0	1	0	1	1	1
32	19	0	0	0	0	0	37	10	9	1	113	0	0	0	0	0	0	0	0	0	0	0	0	0	0	0	0	0	0	0	0	0
33	22	0	0	0	0	1	30	7	9	0	136	0	0	0	0	0	0	0	0	0	0	0	0	0	0	0	0	0	0	0	0	0
34	23	1	0	0	0	1	39	10	6	3	118	0	0	0	0	0	0	0	0	0	0	0	0	0	0	0	0	0	0	0	0	0
35	19	0	2	1	0	1	49	13	9	3	97	0	0	0	0	1	0	0	0	0	0	0	0	0	0	0	1	0	0	0	0	0
36	19	0	4	2	0	1	35	10	10	3	117	0	0	0	0	0	0	0	0	0	0	0	0	3	0	0	1	0	0	0	0	0
37	20	0	1	1	0	1	36	11	9	3	117	0	0	0	1	0	0	0	0	0	0	0	0	0	0	0	0	0	0	0	0	0
38	20	0	1	2	0	1	48	11	13	4	125	0	0	0	0	0	0	0	0	0	0	0	0	0	0	0	0	0	0	0	1	0
39	20	0	10	7	0	2	57	9	16	11	162	0	2	2	0	0	0	2	1	0	1	0	0	0	0	0	0	0	1	0	1	0
40	21	0	2	0	0	1	39	12	8	0	96	0	0	0	0	0	0	0	0	0	1	0	0	0	0	0	0	0	0	0	1	0
41	19	0	4	0	0	1	41	11	9	4	125	0	0	0	0	0	0	0	1	0	0	0	0	1	0	1	0	0	0	0	0	1
42	19	0	5	1	0	3	34	8	9	5	153	0	0	0	0	1	0	1	1	0	0	0	0	1	0	0	0	0	0	0	0	1
43	20	0	2	0	0	1	31	7	8	0	83	0	0	0	0	0	0	0	1	0	0	1	0	0	0	0	0	0	0	0	0	0
44	19	0	1	1	0	1	29	7	8	3	108	0	0	0	0	0	0	0	0	0	0	0	0	0	0	0	0	0	1	0	0	0
45	19	0	3	0	0	2	26	5	7	2	107	0	0	0	0	0	0	1	1	0	0	0	0	0	0	0	0	0	0	1	0	0
46	19	0	1	3	0	2	30	9	6	0	73	0	0	0	1	0	0	0	0	0	0	0	0	0	0	0	0	0	0	0	0	0
47	22	0	5	0	0	3	47	15	9	3	106	0	0	1	1	0	0	1	1	0	0	0	0	0	0	1	0	0	0	0	0	0
48	22	0	4	1	0	2	27	5	8	0	133	0	0	0	0	0	0	1	1	0	0	0	0	1	0	0	0	0	1	0	0	0
49	NA	NA	3	1	0	1	48	11	12	5	113	0	0	0	0	0	0	0	0	0	0	0	0	0	0	1	1	0	0	0	1	0
50	20	1	4	2	0	1	35	8	8	5	115	0	0	0	0	0	0	0	0	0	0	1	0	0	0	0	1	0	1	0	1	0
51	19	0	0	1	0	2	40	8	9	0	114	0	0	0	0	0	0	0	0	0	0	0	0	0	0	0	0	0	0	0	0	0
52	19	0	3	0	0	2	30	9	8	2	109	0	0	0	0	0	1	0	0	0	1	0	0	0	0	0	1	0	0	0	0	0
53	19	0	8	1	0	4	31	5	8	8	166	0	1	0	0	1	0	3	2	0	0	0	0	0	1	0	0	0	0	0	0	0
54	21	0	10	0	0	2	67	14	15	7	135	0	1	2	0	1	0	2	1	0	0	1	0	0	2	0	0	0	0	0	0	0
55	30	0	3	0	0	3	29	7	7	2	126	0	1	0	0	0	0	0	1	0	0	0	0	0	0	0	0	0	1	0	0	0
56	21	1	9	3	0	3	31	9	7	2	117	0	0	0	0	0	0	1	1	0	0	2	0	3	0	1	0	1	0	0	0	0
57	19	0	4	0	0	4	45	8	10	2	117	0	0	0	0	0	1	1	1	0	0	1	0	0	0	0	0	0	0	0	0	0
58	26	1	2	0	0	3	28	5	5	5	94	0	0	0	0	0	0	0	0	0	0	0	0	0	0	1	0	1	0	0	0	0
59	19	0	8	7	0	4	53	17	11	2	142	0	1	0	1	0	0	1	0	0	1	1	0	0	0	1	1	0	0	1	0	0
60	20	0	13	9	0	3	57	19	9	6	159	1	0	0	1	0	0	1	1	1	0	1	1	0	0	1	2	0	2	0	1	0
61	21	0	8	3	0	2	33	8	7	3	106	0	0	0	1	0	0	0	1	0	1	1	1	1	0	0	1	1	0	0	0	0
62	19	0	4	0	0	2	32	9	5	2	130	0	0	0	0	0	0	0	0	0	0	1	0	1	0	1	1	0	0	0	0	0
63	19	0	1	2	0	3	24	5	6	3	129	0	0	0	0	0	0	1	0	0	0	0	0	0	0	0	0	0	0	0	0	0
64	20	0	9	4	0	3	37	9	10	4	146	1	1	0	1	0	0	0	0	0	1	0	1	0	0	1	1	1	0	1	0	0
65	19	0	1	1	0	2	47	14	9	2	116	0	0	0	0	0	0	0	0	0	0	0	0	0	0	1	0	0	0	0	0	0
66	20	0	6	0	0	3	35	9	8	3	126	0	0	0	0	1	0	1	1	0	1	0	0	1	0	0	0	0	1	0	0	0
67	20	0	3	1	0	4	58	13	14	2	191	0	0	0	0	1	0	0	0	0	0	0	0	0	0	1	0	0	1	0	0	0
68	20	1	0	1	0	2	23	5	5	3	76	0	0	0	0	0	0	0	0	0	0	0	0	0	0	0	0	0	0	0	0	0
69	20	0	5	0	0	7	45	7	10	1	134	0	0	0	0	0	0	0	1	0	1	0	1	0	0	0	1	0	0	0	1	0
70	20	1	5	0	0	1	55	12	14	0	107	0	0	0	0	0	0	0	1	0	0	1	0	0	0	1	1	0	1	0	0	0
71	37	1	3	0	0	1	51	11	11	3	76	0	0	0	0	0	0	0	0	0	1	0	0	0	0	0	1	1	0	0	0	0
72	21	0	3	0	0	1	30	7	8	3	93	0	0	0	0	0	0	0	0	0	0	0	0	0	0	0	1	0	0	0	0	2
73	19	0	0	0	0	1	32	10	6	1	103	0	0	0	0	0	0	0	0	0	0	0	0	0	0	0	0	0	0	0	0	0
74	20	0	1	1	0	1	48	14	11	3	128	0	0	0	0	0	0	1	0	0	0	0	0	0	0	0	0	0	0	0	0	0
75	23	0	9	0	0	2	36	13	6	0	113	0	0	0	0	0	0	0	1	0	1	0	0	1	0	0	2	1	1	1	1	0
76	19	0	6	1	0	2	28	5	8	2	135	0	1	0	0	0	0	0	0	0	1	1	0	0	0	1	0	1	0	0	1	0
77	22	0	8	4	0	2	44	8	11	9	158	0	1	0	0	0	0	1	0	1	0	1	0	0	0	1	0	0	0	1	1	1
78	23	0	6	1	0	3	43	10	13	1	179	0	0	0	0	0	1	0	0	0	0	0	0	3	0	2	0	0	0	0	0	0
79	21	0	5	3	0	3	36	8	11	7	131	1	0	1	0	0	0	1	0	0	0	0	0	0	0	0	0	1	0	0	1	0
80	20	0	8	2	0	3	25	6	7	4	111	0	0	0	1	1	0	0	0	0	0	1	1	0	0	1	1	1	1	0	0	0
81	20	0	10	2	0	2	33	6	10	3	74	0	0	0	0	0	0	0	0	0	0	1	1	0	0	1	2	1	1	1	2	0
82	19	0	5	3	0	3	55	11	16	5	136	0	0	0	0	0	1	0	0	0	1	1	0	0	0	0	0	1	0	1	0	0
83	20	0	6	0	0	3	30	5	8	6	150	0	0	0	0	0	0	0	1	0	0	0	0	3	0	0	1	0	0	0	1	0
84	19	0	5	1	0	4	36	7	11	4	91	0	0	0	0	0	0	0	0	0	1	0	0	1	0	1	0	1	1	0	0	0
85	20	0	14	5	0	2	53	10	12	6	102	1	1	1	0	1	0	1	1	0	1	1	0	0	1	1	2	1	0	0	1	0
86	46	0	2	2	0	3	45	11	10	2	134	0	0	0	0	0	0	0	0	0	0	0	0	0	0	1	0	0	0	0	1	0
87	20	0	1	0	0	4	38	9	9	2	89	0	0	0	0	0	0	0	0	0	0	0	0	0	0	0	1	0	0	0	0	0
88	22	1	6	1	0	3	42	11	9	2	143	0	0	0	0	1	0	1	0	0	0	0	0	0	0	1	1	0	0	1	1	0
89	21	0	7	1	0	5	37	7	11	6	130	0	1	0	0	0	1	1	1	0	0	1	0	1	1	0	0	0	0	0	0	0
90	20	0	9	4	0	5	35	8	9	4	147	0	0	1	0	1	0	1	1	0	0	1	0	0	1	1	1	0	0	0	1	0
91	21	0	3	0	0	3	32	7	9	3	103	0	0	0	0	1	0	1	0	0	0	1	0	0	0	0	0	0	0	0	0	0
92	19	0	1	1	0	4	36	9	12	2	107	0	0	0	0	0	0	0	0	0	0	1	0	0	0	0	0	0	0	0	0	0
93	21	0	6	4	0	5	42	16	11	1	103	1	1	0	1	0	0	0	1	0	0	0	0	0	0	0	0	0	1	0	0	1
94	19	0	6	1	0	3	50	14	7	0	86	0	0	0	0	0	0	0	1	0	0	0	1	0	0	0	1	0	1	1	1	0
95	21	0	17	2	0	6	49	8	10	7	147	1	0	0	1	0	0	1	1	0	0	1	0	1	0	2	2	1	0	2	2	2
96	20	0	2	0	0	3	35	9	9	7	90	0	0	0	0	0	0	0	1	0	0	0	0	0	0	0	1	0	0	0	0	0
97	20	1	6	3	0	3	29	8	6	9	120	0	1	0	0	0	0	0	1	0	0	0	1	0	0	1	1	0	0	0	1	0
98	20	0	7	0	0	4	44	8	10	4	123	0	0	0	0	1	0	0	1	0	0	0	0	0	0	0	1	1	0	2	1	0
99	18	0	5	0	0	7	35	6	12	1	103	0	0	0	0	1	0	0	0	0	1	0	0	0	0	0	0	1	0	1	0	1
100	23	1	7	3	0	5	51	17	10	6	93	1	0	0	0	0	0	1	0	0	1	1	0	0	0	1	1	1	0	0	0	0
101	20	0	8	1	0	5	40	8	10	1	128	0	0	0	0	0	0	0	0	0	0	1	0	1	0	1	1	1	1	1	1	0
102	19	0	9	2	0	4	43	9	10	6	142	0	1	0	0	1	0	1	1	0	0	1	0	0	0	1	1	1	0	0	1	0
103	20	1	8	5	0	6	38	11	6	5	103	1	1	1	0	1	0	1	0	0	1	1	0	0	0	0	1	0	0	0	0	0
104	21	0	8	2	0	5	43	10	9	3	104	0	0	0	0	0	0	1	0	0	0	1	0	0	0	1	0	1	3	0	1	0
105	23	0	4	3	0	6	58	5	17	2	86	0	0	0	0	0	0	0	0	0	0	1	0	0	0	1	0	0	0	0	1	1
106	27	1	5	1	0	7	42	7	12	8	111	0	0	0	1	0	0	0	0	0	0	1	1	0	0	1	1	0	0	0	0	0
107	20	0	14	5	0	5	47	9	10	8	144	0	1	0	1	0	0	0	1	0	0	0	1	1	2	1	1	1	0	2	0	2
108	20	0	7	2	0	6	48	9	13	10	171	0	1	0	0	1	0	1	1	0	0	0	0	0	0	0	1	1	0	0	1	0
109	20	0	3	5	0	7	44	10	11	5	117	0	0	0	1	0	0	0	0	0	0	1	0	0	0	0	0	0	0	0	0	1
110	19	0	6	3	0	9	41	8	10	6	113	0	0	0	0	0	0	0	0	0	1	0	0	0	0	1	1	1	1	0	1	0
111	20	0	14	2	0	10	41	9	11	5	160	1	1	1	1	0	0	0	0	0	1	1	0	0	0	0	2	2	1	2	1	0
112	23	0	17	5	0	12	42	5	11	5	158	0	1	0	0	0	1	0	0	0	1	2	2	1	0	1	2	1	0	2	3	0
113	19	1	2	1	0	4	54	10	14	3	135	0	0	0	0	0	0	0	0	0	0	0	1	0	0	0	0	1	0	0	0	0
114	20	0	24	3	0	6	61	16	14	10	161	2	3	1	1	0	0	1	1	0	1	1	1	1	1	2	2	1	1	2	1	1
115	20	0	17	15	0	5	60	12	16	8	103	1	1	0	2	0	1	1	1	0	1	1	1	0	0	1	1	1	1	1	1	1
116	20	0	8	0	0	8	45	11	13	6	140	0	1	0	1	0	0	2	1	0	0	0	0	0	0	1	1	0	0	0	0	1
117	21	0	2	2	0	8	29	6	9	2	111	0	0	0	1	0	0	0	0	1	0	0	0	0	0	0	0	0	0	0	0	0
118	19	0	6	4	0	9	41	9	10	6	105	0	0	0	0	0	0	0	0	0	0	1	0	1	0	0	1	1	0	1	1	0
119	21	0	16	6	0	14	76	19	15	10	181	1	1	0	0	0	0	1	2	0	0	1	1	1	1	2	0	1	1	2	1	0
120	23	1	11	4	0	17	52	14	10	7	142	0	1	0	1	0	0	1	1	0	0	2	0	0	1	1	1	1	0	0	1	0
121	20	0	13	9	0	9	47	13	10	3	161	0	0	0	0	0	0	1	2	0	1	1	0	1	0	1	1	2	1	1	1	0
122	20	0	3	0	1	1	43	13	8	1	160	0	0	0	0	0	0	1	1	0	0	0	0	0	0	0	0	0	0	0	1	0
123	21	1	10	5	1	1	40	8	7	5	103	1	1	0	0	1	0	0	1	0	3	0	0	0	0	0	0	0	1	2	0	0
124	22	1	7	1	1	1	44	11	10	0	96	0	0	0	1	1	0	1	0	0	0	0	1	0	0	1	2	0	0	0	0	0
125	19	0	9	1	1	14	57	13	11	3	148	0	0	0	0	0	1	2	2	0	0	1	0	0	0	0	0	1	2	0	0	0
126	19	0	3	5	2	2	35	9	7	11	184	1	0	0	0	0	0	1	0	0	0	0	0	0	0	0	1	0	0	0	0	0
127	20	0	7	1	1	0	43	11	7	2	94	0	0	2	0	0	0	0	1	0	0	0	0	1	0	1	1	0	0	0	1	0
128	34	0	1	0	1	0	33	12	7	5	84	0	0	0	0	0	0	0	0	0	0	0	0	0	0	0	0	0	1	0	0	0
129	22	1	1	2	1	3	34	10	7	6	81	0	0	0	1	0	0	0	0	0	0	0	0	0	0	0	0	0	0	0	0	0
130	22	0	8	0	1	3	26	6	6	4	79	0	0	0	0	1	0	0	1	0	1	1	0	0	0	0	1	0	1	1	1	0
131	22	0	10	1	1	4	34	10	8	5	135	1	0	0	0	0	0	1	1	0	0	3	0	1	0	1	0	0	1	1	0	0
132	21	0	5	0	1	2	31	8	8	2	126	0	0	0	1	0	0	0	0	0	0	0	0	0	0	2	1	0	0	0	1	0
133	20	0	8	0	1	3	48	9	10	5	127	0	0	0	0	0	0	0	1	0	1	1	0	0	0	0	2	0	1	1	1	0
134	19	0	1	1	1	4	46	11	7	1	118	0	0	0	0	0	0	0	1	0	0	0	0	0	0	0	0	0	0	0	0	0
135	19	0	5	0	1	4	33	7	8	2	112	0	0	0	0	1	0	0	1	0	1	0	0	0	0	1	1	0	0	0	0	0
136	20	0	3	1	1	6	35	7	9	4	107	0	1	0	0	0	0	0	1	0	0	1	0	0	0	0	0	0	0	0	0	0
137	21	0	5	0	1	4	46	18	11	1	117	0	0	0	0	0	0	0	1	0	0	1	0	1	0	0	1	0	0	0	1	0
138	22	0	24	12	1	8	56	8	13	13	155	1	2	2	1	1	3	2	2	3	0	0	1	2	2	2	0	0	0	0	0	0
139	20	0	7	2	1	12	50	10	12	7	124	0	0	0	1	0	0	1	1	0	0	1	0	0	0	1	1	1	0	0	0	0
140	20	0	8	0	2	4	61	16	18	5	171	0	0	2	0	1	0	1	1	0	1	1	0	0	0	0	0	0	0	0	1	0
141	NA	NA	7	5	2	3	35	9	7	4	118	0	0	1	0	1	0	1	1	0	0	1	0	0	1	0	1	0	0	0	0	0
142	19	0	5	0	2	3	32	6	7	1	141	0	0	0	1	0	0	0	0	0	0	0	0	0	0	1	0	1	0	0	1	1
143	20	0	2	0	1	2	22	5	5	0	110	0	0	0	0	0	0	0	0	0	1	0	0	0	0	0	1	0	0	0	0	0
144	19	0	11	5	1	5	44	9	11	18	188	1	1	1	0	1	0	1	1	0	0	0	0	0	1	1	1	1	0	1	0	0
145	19	0	2	1	1	9	26	6	7	2	123	0	0	0	0	0	0	0	0	0	0	0	0	0	0	0	1	0	0	0	1	0
146	19	0	12	6	2	3	44	9	10	9	153	1	1	0	0	1	1	1	0	0	1	1	0	0	2	0	3	0	0	0	0	0
147	21	0	4	4	2	5	35	9	9	4	105	0	0	0	0	1	1	0	0	0	0	0	0	0	0	0	1	0	1	0	0	0
148	20	0	10	2	2	10	37	10	11	5	116	0	0	0	0	0	0	0	1	0	1	1	1	0	0	0	1	1	3	0	1	0
149	19	0	11	6	5	10	51	13	8	1	116	1	0	1	1	0	2	0	0	1	0	0	1	0	1	1	0	1	0	0	1	0
150	20	0	7	0	1	0	29	7	7	3	133	0	0	0	1	0	0	1	1	0	0	1	0	0	0	1	0	1	0	0	1	0
151	19	0	9	3	1	0	50	7	15	11	142	0	1	0	0	0	0	0	2	0	0	0	1	2	0	1	1	0	0	1	0	0
152	21	0	4	0	1	0	48	13	8	3	129	0	0	0	0	1	0	1	1	1	0	0	0	0	0	0	0	0	0	0	0	0
153	20	0	1	3	1	0	47	10	12	3	126	0	0	0	0	0	0	0	0	0	0	0	0	0	0	0	0	0	1	0	0	0
154	20	0	1	0	1	0	38	15	5	2	101	0	0	0	0	0	0	0	0	0	0	0	0	0	0	0	1	0	0	0	0	0
155	20	0	1	0	1	1	43	5	7	3	136	0	0	0	0	0	0	0	0	0	0	0	0	0	0	0	1	0	0	0	0	0
156	27	0	0	0	1	2	26	6	6	3	116	0	0	0	0	0	0	0	0	0	0	0	0	0	0	0	0	0	0	0	0	0
157	23	0	16	5	1	2	48	8	12	7	145	0	1	1	0	3	0	1	0	0	0	1	0	1	2	1	1	1	1	1	1	0
158	19	0	4	2	1	2	36	6	9	6	141	0	1	0	0	0	0	1	1	0	0	0	0	0	0	0	1	0	0	0	0	0
159	23	0	5	0	1	4	54	10	13	4	136	0	0	0	0	1	0	0	1	0	0	0	0	0	0	0	1	0	1	1	0	0
160	19	1	4	2	1	1	35	7	9	3	127	0	0	0	0	0	0	1	1	0	0	0	0	0	0	1	1	0	0	0	0	0
161	19	0	0	1	1	2	45	12	11	2	172	0	0	0	0	0	0	0	0	0	0	0	0	0	0	0	0	0	0	0	0	0
162	20	0	7	2	1	3	31	6	8	2	116	0	1	0	0	0	0	1	1	0	1	1	0	0	0	0	1	0	0	0	1	0
163	21	1	9	5	1	4	48	9	11	6	145	1	1	1	1	1	0	1	0	0	0	0	0	0	0	1	1	0	0	0	1	0
164	21	0	4	1	1	4	37	9	8	4	123	0	1	0	0	0	0	0	1	0	0	1	0	0	0	0	1	0	0	0	0	0
165	20	0	5	1	1	6	47	14	11	1	137	0	0	0	0	0	0	0	1	0	1	1	1	0	0	0	1	0	0	0	0	0
166	19	0	11	12	1	8	40	11	11	8	131	1	1	1	1	0	1	0	1	1	1	1	1	0	0	0	0	1	0	0	0	0
167	21	0	6	3	1	8	43	8	14	3	147	1	0	1	0	1	0	0	1	0	0	1	0	0	0	0	0	1	0	0	0	0
168	27	1	7	0	1	5	68	16	15	1	158	0	0	0	1	0	1	0	1	0	0	1	0	0	0	0	1	0	1	0	0	1
169	25	1	6	0	1	5	30	6	6	4	93	0	0	0	0	1	0	0	0	0	0	1	0	0	0	1	1	1	0	0	1	0
170	20	0	10	2	1	6	56	15	11	7	128	0	0	0	1	1	0	0	1	0	0	0	1	1	0	1	1	1	0	1	1	0
171	19	1	7	2	1	6	46	9	16	4	124	1	0	0	0	1	0	1	1	0	0	0	0	1	0	0	1	1	0	0	0	0
172	21	0	10	5	1	9	57	7	12	3	143	0	0	1	0	2	0	0	2	0	0	1	0	0	0	1	1	1	0	0	1	0
173	18	0	11	5	1	3	53	11	11	11	158	0	2	1	0	1	0	0	1	0	0	0	0	1	0	0	1	1	1	1	1	0
174	19	1	19	10	1	4	59	13	13	12	173	1	1	1	0	1	0	1	1	1	0	1	0	3	2	1	2	0	1	1	1	0
175	22	0	7	2	1	6	33	6	8	5	105	1	1	0	0	1	0	0	1	0	1	1	0	0	0	0	0	0	0	0	1	0
176	26	0	0	0	1	7	41	11	9	0	91	0	0	0	0	0	0	0	0	0	0	0	0	0	0	0	0	0	0	0	0	0
177	25	0	13	2	1	2	45	10	14	11	130	0	1	2	0	1	0	1	1	0	0	1	0	0	0	2	2	0	1	0	0	1
178	19	0	7	2	1	17	53	6	13	4	183	0	0	0	0	0	0	1	0	0	1	1	1	0	0	0	1	1	1	0	0	0
179	19	0	6	0	2	2	28	5	9	4	131	0	0	2	0	0	0	0	0	0	0	0	0	3	0	0	0	0	0	0	1	0
180	19	0	3	1	2	3	49	11	12	6	124	0	1	0	0	0	0	0	0	0	0	0	0	0	0	0	1	0	0	1	0	0
181	20	0	4	2	2	4	40	8	12	1	162	0	0	0	1	1	0	0	0	0	0	0	0	0	0	1	1	0	0	0	0	0
182	20	0	8	4	2	4	38	7	12	8	143	0	1	2	0	1	1	0	1	0	1	0	0	0	0	0	0	1	0	0	0	0
183	19	0	7	1	2	10	43	11	12	5	125	1	1	0	0	1	0	1	0	0	0	0	0	1	0	0	0	1	0	0	0	1
184	19	0	2	0	2	4	58	13	8	4	99	0	0	0	0	0	0	0	0	0	0	0	0	0	0	0	1	0	1	0	0	0
185	20	0	5	3	3	4	50	12	14	3	110	0	0	0	1	0	0	0	1	0	0	0	0	0	0	1	0	1	0	0	1	0
186	20	0	9	2	3	6	37	7	12	5	161	0	0	1	0	0	0	0	1	0	0	1	0	1	1	1	0	1	1	0	1	0
187	19	0	7	9	4	10	43	7	13	8	88	1	0	0	0	0	0	1	1	0	0	1	0	1	0	0	0	0	1	1	0	0
188	23	1	15	3	2	12	41	10	8	0	117	1	0	1	1	1	0	2	1	1	0	1	0	0	0	1	1	1	1	0	1	1
189	21	0	23	9	3	12	43	8	10	14	102	1	1	1	1	1	0	2	1	0	0	1	1	1	1	2	1	1	3	2	2	0
190	19	0	10	7	3	8	44	10	11	6	127	1	1	0	1	0	0	0	0	0	1	1	0	1	0	1	1	1	0	0	1	0
191	21	0	19	3	4	7	65	11	15	6	112	1	0	0	1	3	0	0	1	1	1	0	0	3	0	3	0	0	0	1	3	1
192	37	0	24	16	6	10	61	14	17	16	205	2	2	1	2	1	3	2	1	1	1	0	1	0	1	2	1	0	1	1	1	0
193	20	0	3	1	2	0	60	15	17	5	145	0	0	0	0	0	0	0	0	0	0	0	0	1	0	1	0	0	0	0	0	1
194	21	0	12	6	2	3	51	10	14	2	147	1	1	0	1	0	0	1	1	0	0	1	0	1	0	0	0	1	2	0	0	2
195	20	0	15	7	2	10	58	12	14	4	151	1	1	2	1	2	0	1	1	0	0	1	0	1	1	0	1	0	0	1	1	0
196	19	0	18	6	2	13	61	17	17	8	197	1	1	1	0	0	0	2	2	1	0	1	0	0	2	1	2	0	0	0	2	2
197	20	0	2	2	3	4	65	13	16	6	137	0	0	0	0	0	0	0	0	0	0	0	0	0	0	0	0	0	0	0	1	1
198	20	0	9	4	3	9	61	13	15	3	163	0	1	0	0	0	0	1	1	0	0	1	0	1	0	0	1	1	1	0	1	0
199	20	0	20	13	4	16	62	14	10	8	100	1	2	0	1	1	0	2	1	2	0	1	1	1	0	1	1	1	1	1	2	0
200	22	0	18	10	7	17	62	17	14	12	172	1	1	1	0	1	0	2	2	0	0	0	1	3	2	1	1	0	1	0	0	1
201	24	0	6	1	3	9	58	11	15	5	163	0	0	0	0	1	1	0	0	0	0	0	0	0	0	0	1	0	1	0	1	1
202	21	0	6	2	4	5	41	7	9	3	136	0	0	0	0	0	0	0	0	0	1	1	0	0	0	1	1	0	0	1	1	0
203	22	1	1	2	3	4	35	9	7	3	144	0	0	0	0	0	0	0	0	0	0	0	0	0	0	0	1	0	0	0	0	0
204	19	0	14	9	5	12	64	15	16	13	221	0	0	1	0	2	0	0	2	0	0	0	0	0	3	1	0	1	1	1	1	1
205	21	0	0	0	1	0	26	7	6	5	142	0	0	0	0	0	0	0	0	0	0	0	0	0	0	0	0	0	0	0	0	0
206	19	0	1	0	1	1	27	5	7	0	108	0	0	0	0	0	0	0	0	0	0	0	0	0	0	1	0	0	0	0	0	0
207	21	1	3	0	1	4	35	10	6	1	91	0	0	0	0	0	0	1	1	0	0	1	0	0	0	0	0	0	0	0	0	0
208	21	0	6	1	1	3	24	5	5	1	71	0	1	0	0	1	0	0	0	0	0	0	1	0	0	1	1	0	0	1	0	0
209	20	0	2	0	1	3	43	11	8	5	160	0	0	0	0	0	0	0	0	0	0	0	0	0	0	0	1	0	0	0	0	1
210	19	1	3	1	1	4	40	14	7	2	79	0	0	0	0	0	1	0	0	1	0	0	0	0	0	0	0	0	0	1	0	0
211	23	0	3	0	1	3	38	5	10	1	123	0	0	0	0	0	0	0	0	0	0	1	0	0	1	0	0	0	0	1	0	0
212	20	0	4	0	1	9	57	10	15	5	99	0	0	0	0	0	0	0	0	0	0	1	0	0	0	0	1	0	1	1	0	0
213	20	0	14	1	1	13	50	14	10	2	142	0	0	1	0	2	1	2	1	0	2	0	0	0	0	1	1	2	0	0	1	0
214	20	0	8	1	2	2	45	7	13	2	157	1	0	0	0	0	1	0	1	0	1	0	0	0	0	1	1	0	1	1	0	0
215	20	0	18	3	2	8	43	10	11	7	136	1	0	2	0	1	0	2	2	0	0	0	0	1	2	2	2	1	1	0	1	0
216	20	1	1	0	3	3	31	8	7	2	107	0	0	0	1	0	0	0	0	0	0	0	0	0	0	0	0	0	0	0	0	0
217	19	0	1	0	4	3	40	12	9	3	101	0	0	0	0	0	0	1	0	0	0	0	0	0	0	0	0	0	0	0	0	0
218	20	0	5	1	2	6	31	5	8	6	154	0	0	0	1	0	0	0	0	0	1	0	1	0	0	1	0	0	0	0	1	0
219	20	0	10	3	4	10	38	8	7	0	117	0	0	0	0	0	0	1	1	0	1	1	1	1	0	2	0	1	0	0	0	1
220	24	1	8	7	4	6	41	15	6	13	74	1	1	0	0	0	0	0	0	0	0	1	0	1	0	0	1	0	0	0	1	2
221	19	0	5	1	2	6	38	11	9	5	113	1	0	0	0	0	0	0	0	0	1	1	0	0	0	0	1	0	0	0	1	0
222	19	0	1	1	2	3	38	8	10	3	132	0	0	0	0	0	0	0	0	0	0	0	0	0	0	0	0	0	1	0	0	0
223	19	0	11	1	3	5	48	12	11	3	123	0	0	1	0	1	0	0	1	0	1	1	0	0	0	1	1	2	0	1	1	0
224	24	0	12	0	3	6	34	6	9	4	143	0	0	0	0	1	0	1	1	0	0	1	0	1	0	1	1	1	2	1	1	0
225	22	0	27	12	4	14	57	11	13	11	122	1	1	0	1	1	0	1	2	0	1	2	2	2	1	1	2	2	1	1	2	3
226	19	0	17	4	5	14	58	9	15	12	177	1	1	1	0	1	0	2	2	1	1	1	0	1	2	1	1	0	0	1	0	0
227	24	1	11	4	5	10	48	11	11	2	146	1	0	1	0	1	0	1	0	0	0	1	0	1	0	1	1	1	0	1	1	0
228	20	0	2	1	5	7	25	5	6	2	121	0	0	0	0	0	0	0	0	0	0	1	0	1	0	0	0	0	0	0	0	0
229	20	0	4	1	5	6	42	12	8	1	159	0	0	0	0	0	0	0	0	0	0	1	0	0	0	0	1	1	1	0	0	0
230	19	0	5	0	5	5	34	11	9	0	99	0	0	0	0	0	0	1	1	1	0	0	0	0	0	0	1	0	0	0	1	0
231	21	0	6	4	9	12	67	15	19	4	141	0	0	0	0	0	0	1	1	0	1	0	0	1	0	0	0	1	0	0	1	0
232	19	0	13	12	2	14	68	17	16	11	167	1	1	1	0	1	0	0	1	0	0	1	0	0	1	1	1	1	1	1	1	0
233	20	1	17	8	4	8	39	11	9	11	99	1	1	1	1	0	0	0	1	0	0	1	2	1	1	2	2	1	0	1	1	0
234	19	0	13	1	6	4	32	9	9	6	112	0	0	2	0	2	0	1	1	1	1	1	0	0	1	0	0	1	1	0	1	0
235	20	0	1	5	8	17	77	16	20	4	178	0	0	0	0	0	0	0	1	0	0	0	0	0	0	0	0	0	0	0	0	0
236	19	0	4	1	1	0	55	12	10	6	112	0	0	0	0	0	0	0	1	0	0	0	0	0	0	0	1	0	1	0	1	0
237	18	0	6	0	1	1	35	7	11	2	138	0	0	0	0	0	0	0	1	0	1	0	0	0	0	1	0	1	1	1	0	0
238	22	0	2	0	1	1	29	6	6	3	120	0	0	0	1	0	0	0	0	0	0	0	0	0	0	0	1	0	0	0	0	0
239	19	0	5	1	1	9	52	10	12	2	134	0	0	0	0	0	0	0	1	0	1	0	0	1	0	0	1	0	0	0	1	0
240	44	0	10	9	1	6	51	13	10	7	95	1	1	0	1	0	0	0	0	1	0	1	1	0	0	2	0	1	0	0	1	0
241	21	1	2	1	2	0	37	11	9	3	86	0	0	0	0	0	0	0	0	0	0	0	0	0	0	1	1	0	0	0	0	0
242	20	0	7	0	3	6	37	9	9	2	80	0	0	0	0	0	0	0	0	1	1	1	0	0	0	0	1	1	0	1	1	0
243	20	0	10	2	3	11	35	9	10	6	139	0	1	0	0	1	1	1	1	0	0	1	0	0	0	1	1	0	0	0	1	1
244	25	0	27	14	8	14	62	10	15	8	156	1	1	2	2	1	0	2	0	1	3	0	2	2	1	1	1	1	0	3	2	1
245	22	0	3	0	2	2	49	14	10	6	118	0	1	0	0	0	0	0	0	0	0	0	0	0	0	0	1	0	1	0	0	0
246	19	0	2	1	3	1	47	9	15	3	139	0	0	0	0	0	0	0	1	0	0	0	0	0	0	0	0	0	0	0	1	0
247	20	0	3	0	3	5	38	12	10	0	96	0	0	0	0	0	0	0	0	0	1	1	0	0	0	0	0	0	0	1	0	0
248	20	0	8	0	3	7	58	18	12	2	174	0	0	0	0	1	0	2	1	0	0	1	0	0	0	0	1	0	0	1	1	0
249	19	0	9	0	3	6	40	10	10	3	110	0	0	2	0	1	0	0	2	0	1	0	0	2	0	0	0	0	1	0	0	0
250	19	1	12	7	5	2	35	7	11	8	158	1	2	1	0	1	1	0	0	1	0	1	1	0	0	0	1	0	1	0	1	0
251	19	0	5	2	3	7	53	12	17	4	94	0	0	0	0	1	0	0	0	0	0	1	0	1	0	0	0	1	1	0	0	0
252	19	1	6	2	5	5	31	8	7	5	119	0	1	0	0	0	1	0	0	0	0	1	1	0	0	0	1	0	1	0	0	0
253	19	0	15	4	5	7	59	12	13	6	124	1	0	0	1	1	0	1	1	1	0	1	1	1	1	1	1	0	1	1	1	0
254	23	0	2	0	4	2	51	6	15	3	148	0	0	0	0	0	0	0	0	0	0	0	0	0	0	0	1	0	1	0	0	0
255	21	0	5	2	6	6	77	15	20	6	200	0	0	0	0	1	0	1	2	0	0	1	0	0	0	0	0	0	0	0	0	0
256	21	0	4	1	4	7	25	5	6	2	128	0	0	0	0	0	0	0	0	0	0	0	0	0	0	1	1	1	0	0	1	0
257	19	0	0	0	4	6	35	7	12	3	103	0	0	0	0	0	0	0	0	0	0	0	0	0	0	0	0	0	0	0	0	0
258	19	0	46	20	10	16	67	16	19	19	211	2	2	3	3	3	3	3	3	2	2	1	2	0	3	2	3	3	0	0	3	3
259	19	1	7	3	2	5	36	10	5	1	115	0	0	0	1	0	0	0	1	0	0	1	0	0	0	1	1	1	1	0	0	0
260	21	0	9	2	2	3	61	17	14	8	168	1	1	0	1	0	0	0	0	0	0	1	0	1	0	1	1	0	0	1	1	0
261	19	0	5	1	2	3	42	12	11	2	125	0	0	0	0	0	0	0	1	0	1	1	0	0	0	0	1	1	0	0	0	0
262	19	0	6	2	3	3	38	7	9	4	124	0	0	0	1	1	0	0	0	0	1	0	0	0	0	1	1	0	0	0	1	0
263	32	0	20	6	4	10	42	13	8	9	158	0	0	2	1	2	0	1	1	0	1	1	1	0	0	1	1	1	1	2	2	2
264	20	0	9	7	4	8	45	6	12	5	115	1	1	0	0	0	0	0	1	0	1	1	0	0	0	1	1	1	0	0	1	0
265	19	0	6	3	5	6	36	8	9	6	156	0	0	0	1	1	0	1	0	0	0	0	0	0	0	0	0	0	1	1	1	0
266	19	1	17	6	7	9	60	13	14	10	146	1	1	1	1	1	3	1	0	1	1	0	1	0	2	1	1	0	0	1	0	0
267	19	0	12	3	6	7	64	11	18	6	164	1	1	0	0	0	0	1	1	0	1	1	0	1	0	0	1	1	1	1	1	0
268	20	0	14	2	5	8	52	9	11	2	148	1	0	0	0	1	0	2	1	0	1	1	0	0	0	1	0	1	0	3	1	1
269	20	1	7	4	5	1	37	7	10	2	134	0	0	1	0	1	0	0	1	0	0	1	0	0	0	0	2	0	1	0	0	0
270	23	0	7	0	5	3	52	14	9	1	141	0	0	0	0	0	0	0	1	0	1	1	0	0	0	1	1	1	0	0	1	0
271	19	0	10	10	3	8	81	14	20	0	185	1	0	1	1	1	0	1	1	0	0	1	1	0	0	0	0	1	0	0	1	0
272	21	0	14	4	8	11	60	11	19	9	179	1	1	0	1	0	0	1	1	1	1	1	0	0	0	1	1	1	0	0	0	3
273	21	0	3	1	3	2	40	7	11	4	141	0	0	0	1	0	0	0	0	0	0	1	1	0	0	0	0	0	0	0	0	0
274	19	0	20	7	3	5	63	16	15	12	166	0	2	0	1	0	0	1	2	1	1	0	0	3	2	2	1	0	0	2	0	2
275	27	0	21	2	8	9	41	8	8	6	149	0	1	1	0	1	1	2	1	0	0	2	1	1	2	1	2	1	1	2	1	0
276	26	0	24	12	9	14	59	17	13	8	144	2	1	1	1	1	0	1	1	1	3	1	2	0	2	2	1	1	0	0	1	2
277	21	0	9	1	4	6	42	7	11	5	137	0	1	0	0	1	0	0	1	0	0	1	0	1	0	0	2	1	0	1	0	0
278	21	1	5	3	8	6	24	5	6	4	118	0	0	0	0	0	0	0	0	0	0	1	0	0	0	1	1	0	1	0	1	0
279	22	0	14	2	9	12	36	7	11	9	129	0	0	0	0	0	0	1	1	0	1	2	0	1	1	0	2	2	1	1	1	0
280	21	1	14	2	10	9	38	8	10	3	145	0	0	0	1	0	0	2	1	0	1	2	0	2	1	0	1	2	1	0	0	0
281	20	0	13	9	5	10	62	12	16	7	112	1	0	1	0	1	0	0	1	1	1	1	0	0	0	2	1	1	0	0	2	0
282	20	0	7	0	5	4	25	5	6	3	127	0	0	0	0	0	0	0	1	0	1	1	0	0	0	0	1	1	0	2	0	0
283	20	0	3	2	1	0	45	9	10	5	103	0	0	0	0	0	0	0	0	0	0	0	0	0	0	1	1	0	0	0	1	0
284	19	0	0	2	1	0	29	6	8	3	148	0	0	0	0	0	0	0	0	0	0	0	0	0	0	0	0	0	0	0	0	0
285	19	0	2	0	1	0	24	5	5	2	106	0	0	0	0	0	0	0	0	0	0	0	0	0	0	0	1	0	0	0	1	0
286	23	0	2	0	1	0	56	20	6	4	86	0	0	0	0	0	0	0	0	0	0	0	0	0	0	0	1	0	0	0	1	0
287	20	1	1	0	1	0	25	5	7	1	107	0	1	0	0	0	0	0	0	0	0	0	0	0	0	0	0	0	0	0	0	0
288	25	0	4	0	1	0	44	9	10	4	136	0	1	0	0	0	0	0	0	0	0	0	0	0	0	0	1	0	0	1	1	0
289	20	0	0	0	1	1	37	9	6	1	102	0	0	0	0	0	0	0	0	0	0	0	0	0	0	0	0	0	0	0	0	0
290	19	0	3	1	1	1	37	9	8	5	109	0	0	0	0	0	0	0	0	0	0	0	0	0	0	0	1	0	1	0	1	0
291	23	1	5	1	1	1	33	9	7	2	97	1	1	0	0	1	0	1	0	0	0	0	0	0	0	0	1	0	0	0	0	0
292	20	0	3	1	1	4	53	17	11	3	94	0	0	0	0	0	0	0	0	0	0	1	0	1	0	0	1	0	0	0	0	0
293	20	0	5	2	1	1	37	6	10	1	146	0	1	0	0	1	0	1	0	0	0	1	0	0	0	0	1	0	0	0	0	0
294	19	0	3	2	1	1	40	8	9	2	150	0	0	0	0	0	0	0	0	0	1	0	0	1	0	0	0	0	0	0	1	0
295	21	0	3	1	1	1	25	6	6	1	126	0	0	0	1	0	0	0	0	0	0	0	0	0	0	1	1	0	0	0	0	0
296	26	0	6	0	1	1	57	7	13	1	141	0	0	0	0	0	0	0	1	0	0	0	0	0	0	1	2	0	0	0	1	1
297	22	0	7	1	1	2	24	7	5	1	92	0	0	0	0	0	0	0	1	0	0	2	0	0	0	0	1	0	1	2	0	0
298	20	0	7	0	1	4	45	11	12	8	142	0	1	0	0	1	0	1	1	0	0	1	0	0	0	0	1	0	0	0	1	0
299	23	0	1	0	1	4	48	20	7	2	104	0	0	0	0	0	0	0	1	0	0	0	0	0	0	0	0	0	0	0	0	0
300	19	0	2	2	1	3	34	6	8	4	125	0	0	0	0	0	0	0	0	0	0	0	0	0	0	0	1	0	0	0	1	0
301	25	0	7	1	1	4	57	9	15	8	144	0	0	0	0	0	0	0	0	0	0	1	0	1	0	1	1	0	1	0	1	1
302	19	0	3	1	1	6	36	7	8	2	115	0	1	0	0	0	0	0	0	0	0	0	0	0	0	1	0	0	0	0	1	0
303	19	0	1	0	1	1	31	8	7	0	117	0	1	0	0	0	0	0	0	0	0	0	0	0	0	0	0	0	0	0	0	0
304	20	0	12	1	1	5	64	11	15	8	126	0	1	0	1	1	0	1	2	0	1	1	1	1	0	0	1	0	0	0	1	0
305	22	0	6	1	1	4	59	9	13	3	142	0	0	1	0	0	0	0	0	0	1	1	0	0	0	0	1	1	1	0	0	0
306	19	0	8	1	1	4	35	9	9	3	120	0	0	0	1	0	0	0	1	0	0	1	0	3	0	0	1	0	1	0	0	0
307	20	0	3	1	1	5	52	11	12	2	126	0	0	0	0	0	0	0	0	0	0	0	0	0	0	0	1	1	1	0	0	0
308	20	1	0	1	1	4	29	5	8	0	167	0	0	0	0	0	0	0	0	0	0	0	0	0	0	0	0	0	0	0	0	0
309	22	0	17	6	1	6	48	10	8	13	115	0	1	1	1	1	0	2	2	0	0	1	1	1	1	1	0	1	0	2	1	0
310	19	0	9	2	2	8	61	15	16	8	128	1	0	0	1	1	0	0	0	0	0	1	1	0	0	1	0	1	1	0	1	0
311	20	0	13	10	2	7	38	6	12	7	137	1	1	0	1	0	0	0	1	1	1	0	1	1	0	1	1	2	1	0	0	0
312	20	0	3	0	2	1	39	8	11	3	100	0	0	0	0	0	0	0	0	0	0	0	0	0	0	1	1	0	1	0	0	0
313	28	1	2	2	2	3	32	7	9	1	98	0	0	0	0	0	0	0	0	0	0	0	0	0	0	0	1	0	1	0	0	0
314	20	0	4	0	2	2	43	14	9	2	98	0	1	0	0	0	0	1	1	0	0	0	0	0	0	0	0	0	0	0	1	0
315	22	1	3	0	2	1	39	17	9	3	63	0	0	0	0	0	0	1	0	0	1	0	0	0	0	0	1	0	0	0	0	0
316	19	0	1	1	2	3	35	9	9	0	128	1	0	0	0	0	0	0	0	0	0	0	0	0	0	0	0	0	0	0	0	0
317	23	0	9	1	2	8	53	7	12	7	119	0	1	0	0	0	0	0	1	0	0	1	0	1	0	1	1	1	0	0	1	1
318	24	0	7	3	3	10	30	6	7	0	118	0	0	0	0	0	0	1	1	0	0	1	0	0	0	1	1	1	0	0	1	0
319	19	0	5	2	3	1	28	7	7	3	73	0	0	0	0	0	0	0	0	0	0	1	1	0	0	1	1	0	0	0	1	0
320	20	1	8	1	2	1	35	10	9	5	152	0	1	1	0	1	0	1	0	0	0	1	0	0	0	0	1	0	0	1	1	0
321	22	0	6	1	2	1	41	8	9	5	83	0	1	1	0	0	0	1	1	0	0	1	0	0	0	0	1	0	0	0	0	0
322	19	0	12	3	2	8	42	10	11	10	149	1	1	0	0	1	0	0	2	1	0	1	1	1	0	0	0	0	1	2	0	0
323	19	0	11	7	3	7	39	8	9	2	106	0	0	0	1	0	0	1	1	0	1	1	1	0	0	1	1	1	1	1	0	0
324	20	0	2	2	2	0	41	14	7	1	82	0	0	0	0	0	0	0	1	0	1	0	0	0	0	0	0	0	0	0	0	0
325	20	0	11	4	2	0	43	12	11	8	151	1	1	0	1	0	1	1	1	0	1	1	0	0	0	0	1	1	1	0	0	0
326	25	0	2	1	2	1	53	12	15	2	120	0	0	0	0	0	0	0	0	0	0	0	0	0	0	0	1	0	1	0	0	0
327	21	0	1	0	2	1	25	6	6	3	107	0	0	0	0	0	0	1	0	0	0	0	0	0	0	0	0	0	0	0	0	0
328	19	0	5	1	2	1	37	7	10	5	121	0	0	0	0	1	0	0	0	1	1	1	0	0	0	0	0	0	1	0	0	0
329	19	0	6	2	2	2	35	9	8	4	98	0	0	0	0	0	0	0	1	0	0	1	0	1	0	0	1	0	0	1	1	0
330	19	0	10	1	2	2	36	7	11	5	132	0	0	0	1	0	0	0	1	0	0	1	1	0	0	0	1	2	1	0	1	1
331	20	0	1	1	2	3	39	11	9	4	112	0	0	0	0	0	0	1	0	0	0	0	0	0	0	0	0	0	0	0	0	0
332	19	0	6	0	2	4	53	9	14	1	186	0	0	0	0	0	0	0	0	1	0	0	0	0	0	1	1	0	1	1	1	0
333	19	0	3	2	2	6	50	12	11	2	161	0	0	0	1	0	0	0	0	0	0	0	0	0	0	0	0	0	0	0	0	2
334	19	0	17	6	2	8	50	12	9	5	175	1	1	0	1	0	0	0	1	0	2	1	1	3	0	1	1	2	0	1	1	0
335	19	0	4	0	2	4	67	18	16	2	85	0	0	0	0	0	0	0	0	0	0	1	1	0	0	0	1	1	0	0	0	0
336	20	0	22	9	4	8	56	12	17	14	136	1	2	2	2	2	0	2	2	1	0	0	1	1	2	1	1	1	0	0	0	1
337	21	0	1	0	3	1	26	5	7	5	137	0	0	0	0	0	0	0	0	0	0	1	0	0	0	0	0	0	0	0	0	0
338	20	1	7	2	3	3	45	8	15	5	142	0	0	0	0	1	0	1	1	0	0	1	0	0	0	0	1	0	0	1	1	0
339	23	1	9	1	3	8	42	8	11	6	112	0	1	0	1	1	0	1	0	0	0	1	0	0	0	0	1	1	0	1	1	0
340	19	0	0	0	3	4	58	11	12	2	169	0	0	0	0	0	0	0	0	0	0	0	0	0	0	0	0	0	0	0	0	0
341	NA	NA	16	1	4	8	66	16	17	9	148	1	1	1	0	2	1	2	2	1	1	0	0	0	2	1	0	0	0	0	1	0
342	20	0	4	4	3	6	53	12	12	6	131	1	0	0	0	0	0	0	0	0	0	0	0	0	0	1	0	0	0	1	1	0
343	42	1	7	6	3	9	47	9	10	8	129	0	0	0	0	0	0	0	0	0	0	0	1	0	1	1	1	1	0	0	1	1
344	20	0	6	3	3	7	59	9	17	1	148	0	0	0	0	1	0	1	1	0	0	0	0	0	0	0	1	0	0	1	1	0
345	20	0	6	3	4	8	49	14	12	3	132	0	1	0	0	0	0	0	1	0	1	0	0	1	0	0	1	0	1	0	0	0
346	20	0	15	3	5	5	49	11	12	1	173	0	0	0	1	1	0	1	1	0	1	2	0	2	0	1	2	1	1	1	0	0
347	21	0	7	5	5	10	49	10	11	2	106	1	0	0	0	0	0	1	1	0	1	1	0	0	0	0	0	1	1	0	0	0
348	20	0	4	1	4	5	46	11	16	4	140	0	0	0	0	0	0	0	0	0	2	0	0	0	0	0	0	0	0	0	1	1
349	21	0	8	12	7	11	47	10	11	1	106	1	0	0	1	1	0	1	0	0	1	1	1	0	0	0	0	0	0	1	0	0
350	20	0	3	0	2	2	51	16	11	3	134	0	0	0	0	0	0	0	1	0	0	0	0	0	0	0	1	0	0	0	0	1
351	31	1	9	3	2	4	40	8	9	4	130	0	1	0	1	0	0	0	0	0	0	1	1	1	2	0	1	0	1	0	0	0
352	21	0	7	0	2	7	47	12	11	1	136	0	1	0	1	0	0	0	0	1	1	0	0	0	0	0	1	1	1	0	0	0
353	20	0	11	1	2	6	39	10	10	8	140	1	0	0	0	0	0	1	0	0	1	1	0	1	0	1	1	1	0	1	1	1
354	19	0	1	0	3	5	30	5	8	4	117	0	1	0	0	0	0	0	0	0	0	0	0	0	0	0	0	0	0	0	0	0
355	22	0	0	0	3	4	38	9	10	1	137	0	0	0	0	0	0	0	0	0	0	0	0	0	0	0	0	0	0	0	0	0
356	20	0	6	0	3	7	39	8	13	3	90	0	0	0	0	0	0	1	1	0	1	1	0	0	0	0	1	0	1	0	0	0
357	20	0	16	5	6	17	64	8	19	4	164	1	1	0	0	0	0	1	1	1	0	1	0	1	0	1	1	2	1	0	2	2
358	22	0	28	12	7	13	54	11	16	7	166	1	1	0	2	1	2	1	1	0	2	1	2	1	2	2	2	2	1	1	2	1
359	20	0	12	1	3	4	51	10	13	9	120	0	1	1	0	1	1	1	1	0	0	1	0	2	1	0	0	0	0	1	1	0
360	19	0	11	1	3	2	49	8	12	6	99	0	0	0	0	1	0	2	1	1	1	0	1	0	1	0	1	0	0	1	1	0
361	20	0	3	2	3	7	25	6	6	4	135	0	0	0	0	0	0	0	0	0	1	0	0	1	0	0	1	0	0	0	0	0
362	19	0	21	8	4	3	51	11	12	7	177	1	1	0	1	1	1	2	2	1	1	1	1	1	2	1	1	0	1	1	1	0
363	19	0	12	3	4	7	40	5	12	7	147	0	1	1	0	1	0	1	0	0	0	1	0	1	2	1	0	1	0	1	1	0
364	23	0	4	0	5	3	38	7	12	4	150	0	0	0	0	1	0	0	0	0	0	1	0	0	0	0	0	0	1	0	0	1
365	19	1	2	0	6	4	24	6	6	1	115	0	0	0	0	0	0	1	0	0	0	0	0	0	0	0	1	0	0	0	0	0
366	19	0	3	4	6	5	40	10	11	1	150	0	0	0	0	0	0	0	1	0	0	0	0	0	0	0	1	0	0	0	1	0
367	19	0	3	5	6	16	47	7	13	6	147	0	0	0	0	0	0	0	0	0	0	0	0	0	0	0	2	0	0	1	0	0
368	19	0	12	4	8	13	48	12	13	1	127	0	0	0	0	1	0	1	1	0	2	1	0	1	0	0	1	1	1	1	1	0
369	21	1	11	6	7	14	40	7	10	7	136	0	0	1	2	0	2	0	1	0	0	1	1	1	0	0	0	1	0	1	0	0
370	20	0	18	7	4	5	50	14	10	8	130	1	0	0	1	0	3	1	1	1	1	1	1	0	1	1	1	1	1	2	0	0
371	20	0	9	4	8	8	47	9	15	8	149	1	1	1	1	0	0	0	1	0	1	1	0	0	0	0	1	0	0	0	1	0
372	19	0	6	0	4	9	50	13	14	5	150	0	0	0	1	0	0	1	0	0	1	1	0	1	0	0	0	0	1	0	0	0
373	20	0	14	5	11	13	43	6	13	9	132	1	2	0	1	0	0	1	1	0	1	1	1	0	0	1	1	1	0	0	1	1
374	19	0	2	0	2	2	33	11	8	5	105	0	0	0	0	0	0	0	0	0	0	0	0	0	0	0	1	0	1	0	0	0
375	20	0	7	0	6	7	62	15	16	4	143	0	0	0	0	0	0	1	0	0	0	1	0	0	0	1	1	1	1	1	0	0
376	32	0	14	3	5	3	41	10	6	11	113	1	0	0	1	1	0	1	1	0	0	1	1	0	0	1	1	1	1	1	1	1
377	20	0	24	10	6	11	52	12	13	9	130	2	1	2	1	2	0	0	2	1	2	1	1	1	0	1	1	1	1	2	1	1
378	20	0	1	2	3	3	50	9	11	6	127	0	0	0	0	0	0	0	0	0	0	0	0	0	0	0	1	0	0	0	0	0
379	19	0	10	3	4	7	64	18	12	5	124	0	0	0	0	1	1	0	0	0	3	1	0	0	0	0	1	0	1	1	1	0
380	19	0	5	2	4	0	28	7	7	7	139	0	1	0	0	0	0	1	0	0	0	0	0	1	0	0	1	0	0	0	1	0
381	19	0	2	6	6	7	62	15	12	2	132	0	0	0	0	0	0	0	0	0	0	0	0	0	0	0	0	0	2	0	0	0
382	25	0	11	4	4	7	38	10	9	2	106	1	0	0	1	1	1	1	1	0	0	0	1	0	0	1	1	1	0	0	1	0
383	19	0	5	2	4	6	28	5	7	2	89	0	1	0	0	0	0	0	0	0	0	1	0	1	0	0	1	1	0	0	0	0
384	19	0	9	0	6	9	65	17	16	2	149	0	0	0	0	1	1	0	1	0	0	1	0	0	0	0	1	1	1	1	1	0
385	19	0	6	2	7	6	42	11	10	6	93	0	1	0	0	0	0	0	1	0	0	0	0	0	0	1	1	0	1	0	1	0
386	20	1	3	2	5	1	58	16	12	1	135	0	1	0	0	0	0	0	1	0	0	0	1	0	0	0	0	0	0	0	0	0
387	19	0	24	8	5	12	52	10	12	14	155	1	1	1	1	2	1	1	1	0	1	1	0	3	2	1	1	2	1	1	1	1
388	24	0	6	1	6	9	43	9	12	3	89	0	0	0	0	0	0	1	0	0	0	1	0	1	0	1	0	1	0	0	1	0
389	20	0	3	2	3	2	41	7	10	0	139	0	0	0	0	0	0	1	0	0	0	0	0	0	0	1	0	0	0	0	1	0
390	20	0	3	0	4	6	40	11	6	1	93	0	0	0	0	0	0	0	1	0	0	1	0	0	0	0	0	0	0	0	1	0
391	20	0	13	7	4	12	52	17	10	7	145	1	0	0	0	1	0	1	1	0	1	1	0	1	0	1	1	1	0	1	1	1
392	25	0	7	3	6	7	60	13	14	6	183	1	0	0	0	1	0	1	0	0	1	1	0	0	0	1	0	1	0	0	0	0
393	21	0	20	6	7	4	49	10	9	9	139	1	1	2	1	1	3	2	0	1	1	1	0	0	1	1	1	0	1	1	1	0
394	23	0	20	9	7	6	62	12	15	12	155	1	2	1	1	1	0	2	1	1	0	1	2	1	2	1	0	1	1	0	1	0
395	19	0	5	2	9	6	23	5	5	12	184	0	1	0	0	0	0	1	2	0	0	0	0	1	0	0	0	0	0	0	0	0
396	24	0	20	4	12	10	49	14	13	9	179	1	2	2	2	0	1	1	1	0	1	2	0	1	2	0	1	0	1	2	0	0
397	25	0	28	5	10	14	53	13	12	1	179	1	0	0	0	2	0	2	3	0	1	1	0	3	2	2	3	1	1	2	2	2
398	22	1	0	5	5	8	22	5	5	2	193	0	0	0	0	0	0	0	0	0	0	0	0	0	0	0	0	0	0	0	0	0
399	19	0	17	8	6	5	44	9	8	12	152	1	2	1	1	0	0	2	2	0	3	0	0	0	2	0	0	0	0	2	1	0
400	21	0	29	8	15	19	49	8	8	13	173	1	1	2	2	1	0	2	2	0	0	2	2	3	1	2	2	2	0	1	1	2
401	21	0	6	0	3	0	35	8	10	6	124	0	1	0	0	1	0	1	0	0	0	0	0	3	0	0	0	0	0	0	0	0
402	NA	NA	0	1	3	1	48	7	8	7	92	0	0	0	0	0	0	0	0	0	0	0	0	0	0	0	0	0	0	0	0	0
403	19	0	14	1	6	7	30	9	6	5	118	1	1	1	2	1	0	1	1	1	1	1	0	0	0	1	0	1	1	0	0	0
404	19	0	9	2	9	11	58	10	15	1	130	0	0	0	0	1	1	0	1	0	0	1	0	1	0	1	0	1	0	1	1	0
405	20	0	6	4	8	13	38	9	7	1	145	0	0	0	0	0	0	0	1	0	1	1	1	1	0	0	0	1	0	0	0	0
406	20	0	19	13	8	12	66	15	17	18	129	1	1	1	1	1	0	0	1	1	1	1	1	0	2	1	1	1	1	2	1	0
407	19	0	5	0	10	9	28	6	7	4	118	0	1	0	0	0	1	0	1	0	0	1	0	0	0	0	0	0	0	0	0	1
408	20	0	15	6	11	12	57	14	12	1	130	0	1	1	0	1	1	1	0	1	1	2	1	0	0	0	1	1	1	2	0	0
409	19	0	14	3	12	12	44	7	9	4	164	1	0	0	1	1	0	0	0	1	1	1	1	0	0	1	2	1	1	0	2	0
410	22	0	36	18	16	20	66	13	13	17	205	1	1	1	1	3	2	2	3	1	1	2	1	2	3	2	2	2	2	2	2	0
411	20	0	9	0	10	10	40	10	9	3	146	0	0	0	1	0	0	0	1	0	1	1	1	2	0	1	0	1	0	0	0	0
412	19	0	8	1	2	0	30	7	8	3	127	0	1	0	0	0	0	0	1	0	0	0	0	1	0	1	1	0	0	0	1	2
413	19	1	0	1	2	1	25	6	5	0	131	0	0	0	0	0	0	0	0	0	0	0	0	0	0	0	0	0	0	0	0	0
414	23	1	2	2	2	3	56	19	13	2	96	0	0	0	0	0	0	0	1	0	0	0	0	0	0	0	0	0	1	0	0	0
415	21	0	7	0	2	5	41	10	8	3	124	0	0	0	0	0	0	0	0	0	1	1	0	1	0	0	1	0	1	0	1	1
416	29	0	4	1	2	6	46	12	12	4	125	0	0	0	0	0	0	0	1	0	0	0	0	0	0	1	1	0	0	0	1	0
417	20	1	9	2	2	5	57	12	13	7	126	0	0	0	0	1	0	0	2	0	0	1	1	2	0	0	1	1	0	0	0	0
418	19	1	9	3	2	11	48	7	14	5	145	1	0	0	0	1	0	0	1	0	1	1	0	0	0	0	1	1	1	0	1	0
419	19	0	3	0	3	4	47	12	10	1	108	0	0	0	0	1	0	0	0	0	0	1	0	1	0	0	0	0	0	0	0	0
420	20	0	29	11	3	5	53	9	14	16	122	1	2	1	1	2	1	2	2	1	2	1	1	1	2	2	1	2	1	1	1	1
421	19	0	10	2	3	10	44	10	8	5	112	0	0	0	0	1	1	1	1	0	0	1	0	1	0	0	1	0	1	1	1	0
422	20	1	2	0	3	1	35	6	9	3	123	0	1	0	0	0	0	0	0	0	0	0	0	0	0	0	0	0	1	0	0	0
423	19	1	4	1	3	8	44	9	9	5	122	0	0	0	0	1	0	0	0	0	0	1	0	0	0	0	1	0	0	1	0	0
424	19	0	9	0	3	2	27	6	7	3	117	0	0	0	0	0	0	0	0	0	0	1	0	1	0	1	3	1	0	1	1	0
425	22	0	19	8	3	6	61	11	14	10	147	1	2	1	0	0	0	2	2	0	0	1	1	1	1	2	0	1	1	1	2	0
426	19	0	5	2	4	3	55	14	13	4	160	0	0	0	1	1	0	0	1	0	0	0	0	0	0	1	1	0	0	0	0	0
427	18	1	3	2	4	2	37	10	7	4	126	0	0	0	0	1	0	0	0	0	0	0	1	0	0	0	1	0	0	0	0	0
428	21	0	4	5	4	8	52	9	14	1	166	0	0	0	0	0	0	1	0	0	0	0	0	0	0	0	1	1	0	0	0	1
429	22	0	15	2	4	14	57	12	15	4	161	0	1	0	1	1	0	1	1	0	1	1	1	1	0	1	1	1	1	0	1	1
430	20	0	13	7	5	8	46	11	11	6	151	1	0	0	0	1	0	1	1	0	1	1	0	1	1	1	1	1	1	0	1	0
431	21	0	25	14	7	14	59	9	17	8	165	1	1	0	2	0	0	2	1	1	1	1	1	1	2	2	1	1	1	2	2	2
432	22	0	10	1	12	8	43	11	12	4	155	0	1	0	1	1	0	1	1	0	0	1	1	1	0	0	0	0	1	1	0	0
433	19	1	1	0	3	0	24	5	6	2	106	0	0	0	0	0	0	0	1	0	0	0	0	0	0	0	0	0	0	0	0	0
434	22	0	1	2	3	7	38	6	9	2	119	0	0	0	0	0	0	0	0	0	0	0	0	0	0	0	1	0	0	0	0	0
435	19	0	10	2	3	10	59	11	15	4	167	0	0	1	1	0	0	1	1	0	0	0	0	1	0	1	1	1	1	0	1	0
436	19	0	12	4	4	8	47	7	12	9	166	0	1	1	0	1	1	1	1	0	2	0	0	0	0	1	1	1	0	0	1	0
437	19	0	4	2	4	5	59	10	17	6	123	0	0	1	1	0	0	0	0	0	0	0	0	0	1	0	0	0	1	0	0	0
438	20	0	9	1	4	7	43	14	7	2	106	0	0	0	0	0	0	0	0	0	1	0	0	1	0	1	1	1	2	1	1	0
439	25	1	3	0	5	2	26	7	5	0	97	0	0	0	0	0	0	0	0	0	0	0	0	0	0	0	1	0	0	0	1	1
440	21	1	1	1	5	6	55	13	12	4	130	0	0	0	0	0	0	0	0	0	0	0	0	0	0	0	1	0	0	0	0	0
441	19	1	16	9	4	9	43	8	10	9	167	1	1	1	1	0	0	1	1	1	0	1	0	3	2	0	0	1	0	1	1	0
442	23	0	1	0	7	4	59	9	18	3	143	0	0	0	0	0	0	0	0	0	0	0	0	0	0	0	1	0	0	0	0	0
443	20	0	14	3	8	4	45	13	12	6	129	1	1	1	0	1	0	1	1	1	0	1	1	1	0	1	0	1	0	0	1	1
444	24	0	26	8	9	15	43	11	12	5	89	1	0	2	2	2	0	2	2	1	0	1	1	2	2	1	2	1	2	0	1	1
445	20	0	39	14	9	21	74	11	18	12	154	1	2	2	2	2	2	2	2	1	2	1	2	2	2	2	2	2	2	1	2	3
446	22	0	7	1	8	12	47	14	7	2	124	0	0	0	1	1	0	1	0	0	0	1	0	0	0	1	1	1	0	0	0	0
447	19	0	29	6	11	20	50	11	12	8	133	1	1	0	1	0	2	1	2	1	2	1	2	1	2	2	2	2	1	1	2	2
448	19	0	22	6	4	7	41	9	7	7	157	0	1	1	0	2	0	3	2	0	2	0	1	2	2	0	2	1	1	2	0	0
449	19	0	6	5	4	8	42	10	10	5	142	0	0	0	0	0	0	0	0	0	1	1	0	1	0	0	0	1	1	0	1	0
450	19	1	4	5	4	6	66	12	18	1	98	0	0	0	0	0	0	1	1	0	0	0	0	0	1	0	0	0	0	0	0	1
451	34	0	10	3	5	5	42	12	8	2	119	0	1	0	0	0	1	1	1	0	0	1	0	0	0	1	1	0	1	1	1	0
452	20	1	7	3	8	3	43	10	10	3	133	0	1	0	1	1	0	0	0	0	0	1	1	1	0	0	0	0	0	1	0	0
453	23	0	2	1	9	5	61	15	15	4	133	0	0	0	0	0	0	0	0	0	0	0	0	0	0	0	1	0	1	0	0	0
454	19	0	22	11	10	17	53	13	12	15	144	1	1	2	1	1	0	1	1	0	1	1	0	1	2	1	1	2	1	2	1	1
455	19	0	7	1	4	0	39	7	11	5	158	0	0	0	0	0	0	0	0	1	1	0	0	0	0	1	1	1	1	0	1	0
456	19	0	10	0	7	4	40	7	10	6	112	0	0	0	0	1	0	0	0	0	0	1	0	0	0	0	1	1	1	2	0	3
457	21	0	4	1	5	6	49	6	13	9	108	0	1	0	0	0	0	1	0	0	0	1	0	0	0	0	0	0	1	0	0	0
458	19	0	19	8	8	9	43	9	9	8	133	1	1	1	0	1	0	2	2	0	1	1	0	2	0	1	1	2	1	1	1	0
459	28	0	7	0	8	8	69	18	13	4	126	0	1	1	0	1	0	0	1	0	0	0	0	0	0	0	1	0	0	1	1	0
460	19	0	5	4	7	5	55	14	12	2	145	0	0	0	0	0	0	1	1	0	0	0	0	0	0	0	1	0	0	1	1	0
461	19	0	17	9	9	4	60	14	15	6	98	0	1	0	1	1	1	1	1	0	1	1	1	1	1	1	1	1	1	0	1	1
462	20	1	17	9	10	15	52	10	12	12	138	1	1	1	1	0	3	1	0	0	1	1	1	0	0	1	1	1	1	1	1	0
463	20	0	8	1	4	3	33	6	9	1	129	1	0	0	1	0	0	1	1	0	0	0	0	1	0	0	0	1	0	0	1	1
464	19	0	11	9	9	12	58	12	14	8	174	1	0	0	0	1	0	1	0	0	0	1	0	0	2	1	1	1	0	1	1	0
465	19	0	3	2	8	6	30	9	6	3	68	0	0	0	0	0	0	0	0	0	1	1	0	0	0	0	0	0	0	0	1	0
466	20	0	34	5	8	6	53	6	17	16	197	1	1	2	1	2	1	3	2	1	1	1	1	3	2	3	2	2	1	1	3	0
467	19	0	16	2	9	11	59	11	12	2	161	0	0	0	1	2	2	0	1	0	0	1	0	1	1	1	1	1	1	1	2	0
468	28	0	11	9	13	7	50	11	11	5	103	1	0	0	0	1	1	0	0	1	1	1	1	0	0	1	1	0	1	0	1	0
469	20	0	25	7	13	15	61	14	12	3	155	0	1	1	1	1	2	2	2	1	0	2	1	3	2	1	1	0	2	2	0	0
470	21	0	26	14	12	10	53	13	13	15	159	1	2	1	1	0	3	0	1	1	1	1	1	0	2	2	2	1	2	2	2	0
471	21	1	14	5	13	9	54	13	12	8	151	0	0	2	1	0	0	1	1	0	0	1	1	1	1	1	1	0	0	1	2	0
472	20	0	7	5	15	12	38	10	11	6	168	0	0	0	1	1	0	0	0	0	0	0	1	0	0	1	1	0	1	0	1	0
473	19	0	24	9	16	13	45	10	11	9	140	0	2	2	1	1	0	1	1	0	3	1	1	2	1	1	1	1	1	0	2	2
474	26	0	40	15	18	19	67	11	14	13	142	2	2	1	2	2	2	2	2	2	3	2	1	3	2	2	2	2	2	3	1	0
475	20	0	8	0	3	2	46	12	11	6	89	0	0	0	0	0	1	0	1	0	0	1	0	3	0	0	1	0	0	1	0	0
476	19	0	21	4	6	5	45	6	12	10	159	1	1	2	2	0	0	2	1	0	1	0	0	1	2	1	2	0	1	2	2	0
477	21	0	26	16	9	16	54	10	14	13	131	1	1	1	1	1	2	1	2	0	2	1	1	1	1	2	1	1	2	2	2	0
478	19	0	4	0	7	9	33	10	9	3	88	0	0	0	0	1	0	0	0	0	0	2	0	0	0	0	1	0	0	0	0	0
479	19	0	28	13	8	16	50	11	12	12	167	1	1	0	0	0	3	1	1	1	1	2	2	0	2	2	3	2	2	3	1	0
480	19	0	23	6	4	15	67	15	14	8	159	1	1	0	1	1	0	0	2	0	0	2	2	1	1	3	2	1	1	0	3	1
481	19	0	6	3	7	6	31	7	6	6	134	0	1	0	0	0	0	0	1	0	0	1	0	0	0	0	1	0	1	1	0	0
482	19	0	6	1	6	3	46	7	8	5	173	0	0	2	0	0	0	1	2	0	0	0	0	0	0	0	0	0	1	0	0	0
483	20	1	9	3	10	3	37	7	9	1	137	0	1	0	0	0	0	1	1	0	0	1	1	0	0	0	2	0	0	1	1	0
484	20	0	8	1	9	12	63	11	12	6	138	0	0	0	1	0	0	1	0	0	0	1	0	0	0	0	1	1	1	0	1	1
485	22	0	28	13	11	10	57	10	14	10	120	0	1	0	2	1	1	0	2	1	1	1	0	2	2	2	2	2	3	3	2	0
486	23	0	21	5	8	8	60	9	13	13	164	0	2	1	1	1	0	2	2	1	1	0	1	1	0	1	2	0	0	3	2	0
487	19	0	20	13	11	10	48	7	12	8	143	1	0	0	2	1	0	0	1	0	1	1	1	3	0	1	1	2	0	2	1	2
488	21	0	34	12	11	6	64	15	13	10	145	0	1	2	1	3	2	2	0	0	3	1	3	3	2	3	2	1	2	2	1	0
489	20	0	6	3	10	4	35	6	10	3	153	0	0	0	0	0	0	0	0	0	0	1	0	0	0	1	1	1	1	0	1	0
490	19	0	31	14	13	12	53	8	13	14	185	1	2	0	0	0	3	3	3	1	3	1	1	3	2	2	1	2	0	1	2	0
491	22	0	37	15	20	16	65	16	18	18	196	1	3	2	1	0	3	3	2	1	3	0	1	2	3	2	2	1	3	0	3	1
